# Supplementary material for: Current status and comparison of personal characteristics of freshmen undergraduates majoring in clinical pharmacy in southwest China
Source: Front Med (Lausanne). 2025 Oct 29;12:1597812. doi: 10.3389/fmed.2025.1597812 (PMC12604973; doi:10.3389/fmed.2025.1597812)
Supplement: Supplementary file 1 [file Table_1.xlsx]

## Sheet: Sheet1
Serial number	Region	What is your gender?	What's your age?	What is your admission batch for this year?	Are you transferred to the clinical pharmacy major?	How strongly do you want to change your major?	If you do not consider further study, do you want to engage in a career related to clinical pharmacy after graduation?	(Continue with the question)Where do you want to work after graduation? (Primary health care institutions)	Where do you want to work after graduation? (Secondary or tertiary public hospitals)	Where do you want to work after graduation? (Private hospital)	Where do you want to work after graduation? (Professional public health institutions)	Where do you want to work after graduation? (Pharmaceutical enterprises)	Where do you want to work after graduation? (Community pharmacy, pharmacy)	Where do you want to work after graduation? (Higher education or research institute)	Where do you want to work after graduation? (Drug administration and other government agencies)	Where do you want to work after graduation? (Others)	Why do you choose to study clinical pharmacy?--I want a job where I can care about and help others	Why do you choose to study clinical pharmacy?--I am interested in clinical pharmacy	Why do you choose to study clinical pharmacy?--I am interested in applying pharmacy to daily life	Why do you choose to study clinical pharmacy?--I want to work in a medical institution	Why do you choose to study clinical pharmacy?--I am interested in practicing clinical pharmacy technology	Why do you choose to study clinical pharmacy?--I want to work with clinicians	Why do you choose to study clinical pharmacy?--I am inspired by the guidance of clinical pharmacists	Why do you choose to study clinical pharmacy?--I want to have my own business	Why do you choose to study clinical pharmacy?--I want to work in clinical pharmacy research	Why do you choose to study clinical pharmacy?--I am attracted by the publicity of this university	Why do you choose to study clinical pharmacy?--My parents wanted me to go into clinical pharmacy	Why do you choose to study clinical pharmacy?--I could choose other majors,but I don’t know what they would do	Why do you choose to study clinical pharmacy?--My friend studies in the medical field	Why do you choose to study clinical pharmacy?--I want to carry on the family tradition	Which of the following interests you about clinical pharmacy practice?--Drug dispensing and distribution	Which of the following interests you about clinical pharmacy practice?--Review medical orders	Which of the following interests you about clinical pharmacy practice?--Medication education and guidance for doctors and patients	Which of the following interests you about clinical pharmacy practice?--Consultation and medication consultation	Which of the following interests you about clinical pharmacy practice?--Drug management	Which of the following interests you about clinical pharmacy practice?--Preparing medications	Which of the following interests you about clinical pharmacy practice?--Community service and popular science education	Which of the following interests you about clinical pharmacy practice?--Selling (over-the-counter) medicines	Which of the following interests you about clinical pharmacy practice?--Research in clinical pharmacy	Which of the following interests you about clinical pharmacy practice?--Drug therapy monitoring	What are your expectations for your future career?--I hope to become a professional clinical pharmacist	What are your expectations for your future career?--I would like to be able to work as part of a clinical team	What are your expectations for your future career?--I hope to be able to find a job smoothly	What are your expectations for your future career?--I hope to have a stable job	What are your expectations for your future career?--I hope to engage in health-related work	What are your expectations for your future career?--I hope to have opportunities and channels to continue learning	What are your expectations for your future career?--I hope to work in a medical facility	What are your expectations for your future career?--I hope to be respected in society	What are your expectations for your future career?--I hope to be well rewarded
1	Sichuan Province	Female	18	Undergraduate lot	No	5	Yes	Unselected	Selected	Unselected	Selected	Selected	Unselected	Selected	Unselected	Unselected	Uncertainty	Agree	Totally consent	Agree	Agree	Agree	Uncertainty	Totally consent	Agree	Uncertainty	Disagree	Disagree	Disagree	Disagree	Disagree	Disagree	Agree	Agree	Uncertainty	Agree	Disagree	Disagree	Uncertainty	Uncertainty	Agree	Agree	Agree	Agree	Agree	Agree	Agree	Totally consent	Totally consent
2	Sichuan Province	Male	18	Undergraduate batch	No	4	Yes	Unselected	Selected	Unselected	Unselected	Unselected	Unselected	Selected	Unselected	Unselected	Uncertainty	Agree	Uncertainty	Disagree	Agree	Uncertainty	Disagree	Totally consent	Agree	Disagree	Disagree	Disagree	Agree	Disagree	Disagree	Disagree	Agree	Totally consent	Totally consent	Totally consent	Disagree	Disagree	Totally consent	Totally consent	Totally consent	Totally consent	Totally consent	Totally consent	Totally consent	Totally consent	Totally consent	Totally consent	Totally consent
3	Sichuan Province	Female	18	Undergraduate batch	No	3	Yes	Unselected	Selected	Unselected	Selected	Selected	Unselected	Selected	Selected	Unselected	Uncertainty	Agree	Agree	Agree	Agree	Agree	Disagree	Agree	Agree	Uncertainty	Uncertainty	Uncertainty	Uncertainty	Disagree	Uncertainty	Uncertainty	Totally consent	Totally consent	Agree	Totally consent	Uncertainty	Disagree	Agree	Agree	Agree	Agree	Agree	Agree	Agree	Agree	Agree	Agree	Agree
4	Sichuan Province	Male	18	Undergraduate lot	No	1	Yes	Unselected	Unselected	Unselected	Unselected	Unselected	Unselected	Selected	Unselected	Unselected	Totally consent	Totally consent	Totally consent	Strongly disagree	Totally consent	Totally consent	Totally consent	Totally consent	Totally consent	Disagree	Disagree	Strongly disagree	Totally consent	Strongly disagree	Strongly disagree	Strongly disagree	Totally consent	Totally consent	Totally consent	Totally consent	Strongly disagree	Strongly disagree	Strongly disagree	Totally consent	Totally consent	Totally consent	Totally consent	Totally consent	Totally consent	Totally consent	Totally consent	Totally consent	Totally consent
5	Sichuan Province	Female	17	Undergraduate lot	No	5	No	Not included	Not included	Not included	Not included	Not included	Not included	Not included	Not included	Not included	Uncertainty	Uncertainty	Agree	Agree	Agree	Agree	Disagree	Totally consent	Uncertainty	Agree	Disagree	Disagree	Agree	Uncertainty	Disagree	Disagree	Disagree	Disagree	Agree	Agree	Agree	Agree	Agree	Agree	Uncertainty	Uncertainty	Totally consent	Totally consent	Agree	Agree	Agree	Totally consent	Agree
6	Sichuan Province	Female	18	Undergraduate lot	No	4	Yes	Unselected	Selected	Unselected	Unselected	Selected	Unselected	Selected	Unselected	Unselected	Agree	Agree	Totally consent	Agree	Agree	Agree	Agree	Agree	Agree	Agree	Agree	Agree	Disagree	Strongly disagree	Agree	Agree	Agree	Agree	Agree	Agree	Agree	Agree	Agree	Agree	Totally consent	Totally consent	Totally consent	Totally consent	Totally consent	Totally consent	Totally consent	Totally consent	Totally consent
7	Sichuan Province	Male	18	Undergraduate lot	No	2	No	Not included	Not included	Not included	Not included	Not included	Not included	Not included	Not included	Not included	Totally consent	Disagree	Totally consent	Totally consent	Agree	Totally consent	Agree	Totally consent	Uncertainty	Uncertainty	Uncertainty	Agree	Disagree	Strongly disagree	Strongly disagree	Strongly disagree	Strongly disagree	Totally consent	Strongly disagree	Strongly disagree	Strongly disagree	Strongly disagree	Strongly disagree	Totally consent	Disagree	Totally consent	Totally consent	Totally consent	Totally consent	Totally consent	Totally consent	Totally consent	Totally consent
8	Sichuan Province	Female	18	Undergraduate lot	No	4	Yes	Selected	Selected	Unselected	Selected	Unselected	Unselected	Selected	Unselected	Unselected	Agree	Agree	Agree	Agree	Agree	Agree	Disagree	Uncertainty	Uncertainty	Agree	Uncertainty	Uncertainty	Disagree	Disagree	Agree	Agree	Agree	Agree	Agree	Agree	Uncertainty	Disagree	Agree	Agree	Agree	Agree	Agree	Agree	Agree	Agree	Agree	Agree	Agree
9	Sichuan Province	Male	18	Undergraduate lot	Yes	4	No	Not included	Not included	Not included	Not included	Not included	Not included	Not included	Not included	Not included	Agree	Agree	Agree	Totally consent	Agree	Agree	Agree	Totally consent	Uncertainty	Uncertainty	Uncertainty	Uncertainty	Uncertainty	Uncertainty	Agree	Agree	Agree	Agree	Agree	Agree	Agree	Agree	Agree	Agree	Agree	Agree	Totally consent	Totally consent	Agree	Agree	Agree	Totally consent	Totally consent
10	Sichuan Province	Female	18	Undergraduate lot	Yes	6	No	Not included	Not included	Not included	Not included	Not included	Not included	Not included	Not included	Not included	Strongly disagree	Strongly disagree	Strongly disagree	Strongly disagree	Strongly disagree	Strongly disagree	Strongly disagree	Strongly disagree	Strongly disagree	Strongly disagree	Strongly disagree	Strongly disagree	Strongly disagree	Strongly disagree	Strongly disagree	Strongly disagree	Strongly disagree	Strongly disagree	Strongly disagree	Strongly disagree	Strongly disagree	Strongly disagree	Strongly disagree	Strongly disagree	Strongly disagree	Strongly disagree	Strongly disagree	Totally consent	Strongly disagree	Strongly disagree	Strongly disagree	Uncertainty	Totally consent
11	Sichuan Province	Female	18	Undergraduate lot	No	2	Yes	Unselected	Selected	Unselected	Selected	Selected	Unselected	Selected	Unselected	Unselected	Totally consent	Agree	Agree	Agree	Agree	Agree	Uncertainty	Totally consent	Agree	Agree	Uncertainty	Disagree	Disagree	Disagree	Agree	Agree	Agree	Agree	Agree	Agree	Agree	Agree	Agree	Agree	Totally consent	Totally consent	Totally consent	Totally consent	Totally consent	Totally consent	Totally consent	Totally consent	Totally consent
12	Sichuan Province	Male	18	Undergraduate lot	No	5	Yes	Unselected	Selected	Unselected	Unselected	Selected	Unselected	Selected	Selected	Unselected	Agree	Agree	Agree	Agree	Agree	Agree	Agree	Agree	Agree	Agree	Agree	Agree	Agree	Agree	Agree	Agree	Agree	Agree	Agree	Agree	Agree	Agree	Agree	Agree	Agree	Agree	Agree	Agree	Agree	Agree	Agree	Agree	Agree
13	Sichuan Province	Female	18	Undergraduate batch	No	4	Yes	Selected	Selected	Unselected	Selected	Selected	Unselected	Unselected	Unselected	Unselected	Agree	Agree	Agree	Agree	Agree	Agree	Agree	Uncertainty	Agree	Agree	Disagree	Uncertainty	Uncertainty	Agree	Uncertainty	Agree	Agree	Agree	Uncertainty	Uncertainty	Agree	Uncertainty	Agree	Agree	Agree	Agree	Agree	Agree	Agree	Agree	Agree	Agree	Agree
14	Sichuan Province	Female	18	Undergraduate batch	No	6	No	Not included	Not included	Not included	Not included	Not included	Not included	Not included	Not included	Not included	Agree	Disagree	Disagree	Disagree	Disagree	Disagree	Disagree	Totally consent	Disagree	Disagree	Disagree	Disagree	Disagree	Disagree	Strongly disagree	Strongly disagree	Strongly disagree	Strongly disagree	Strongly disagree	Strongly disagree	Strongly disagree	Strongly disagree	Strongly disagree	Strongly disagree	Strongly disagree	Strongly disagree	Strongly disagree	Strongly disagree	Strongly disagree	Totally consent	Strongly disagree	Totally consent	Totally consent
15	Sichuan Province	Female	18	Undergraduate lot	No	1	Yes	Selected	Selected	Selected	Selected	Selected	Selected	Selected	Selected	Unselected	Uncertainty	Totally consent	Totally consent	Agree	Agree	Agree	Agree	Uncertainty	Agree	Uncertainty	Disagree	Totally consent	Disagree	Disagree	Uncertainty	Agree	Agree	Agree	Agree	Agree	Agree	Agree	Agree	Agree	Agree	Agree	Agree	Totally consent	Totally consent	Agree	Agree	Totally consent	Totally consent
16	Sichuan Province	Male	18	Special type enrollment control line	No	4	Yes	Unselected	Selected	Unselected	Unselected	Unselected	Unselected	Unselected	Unselected	Unselected	Agree	Agree	Agree	Uncertainty	Totally consent	Totally consent	Totally consent	Totally consent	Totally consent	Uncertainty	Agree	Uncertainty	Disagree	Strongly disagree	Uncertainty	Agree	Agree	Agree	Uncertainty	Agree	Agree	Agree	Totally consent	Agree	Totally consent	Totally consent	Totally consent	Totally consent	Totally consent	Totally consent	Totally consent	Totally consent	Agree
17	Sichuan Province	Female	20	Undergraduate batch	No	3	Yes	Unselected	Selected	Unselected	Unselected	Unselected	Unselected	Unselected	Unselected	Unselected	Disagree	Uncertainty	Uncertainty	Uncertainty	Uncertainty	Uncertainty	Uncertainty	Agree	Uncertainty	Uncertainty	Uncertainty	Uncertainty	Uncertainty	Uncertainty	Uncertainty	Uncertainty	Uncertainty	Agree	Uncertainty	Uncertainty	Agree	Uncertainty	Uncertainty	Uncertainty	Uncertainty	Uncertainty	Agree	Agree	Uncertainty	Uncertainty	Agree	Agree	Agree
18	Sichuan Province	Female	18	Undergraduate batch	Yes	1	Yes	Unselected	Selected	Unselected	Unselected	Selected	Unselected	Selected	Selected	Unselected	Totally consent	Uncertainty	Totally consent	Totally consent	Totally consent	Totally consent	Totally consent	Agree	Totally consent	Uncertainty	Uncertainty	Strongly disagree	Strongly disagree	Strongly disagree	Totally consent	Totally consent	Totally consent	Totally consent	Totally consent	Totally consent	Totally consent	Totally consent	Totally consent	Totally consent	Totally consent	Totally consent	Totally consent	Totally consent	Totally consent	Uncertainty	Totally consent	Totally consent	Totally consent
19	Sichuan Province	Female	18	Undergraduate batch	No	2	Yes	Selected	Selected	Selected	Selected	Selected	Selected	Selected	Selected	Unselected	Totally consent	Totally consent	Totally consent	Totally consent	Totally consent	Totally consent	Totally consent	Totally consent	Totally consent	Totally consent	Agree	Totally consent	Totally consent	Disagree	Totally consent	Totally consent	Totally consent	Totally consent	Totally consent	Totally consent	Totally consent	Totally consent	Totally consent	Totally consent	Totally consent	Totally consent	Totally consent	Totally consent	Totally consent	Totally consent	Totally consent	Totally consent	Totally consent
20	Sichuan Province	Male	20	Undergraduate batch	No	1	Yes	Unselected	Selected	Unselected	Unselected	Unselected	Selected	Unselected	Selected	Unselected	Agree	Agree	Agree	Agree	Agree	Agree	Agree	Agree	Agree	Agree	Agree	Agree	Agree	Uncertainty	Agree	Agree	Agree	Agree	Agree	Agree	Agree	Agree	Agree	Agree	Totally consent	Totally consent	Totally consent	Totally consent	Totally consent	Totally consent	Totally consent	Totally consent	Totally consent
21	Sichuan Province	Female	20	Undergraduate batch	No	2	Yes	Selected	Selected	Unselected	Selected	Unselected	Selected	Unselected	Selected	Unselected	Agree	Agree	Agree	Agree	Agree	Agree	Agree	Agree	Uncertainty	Uncertainty	Agree	Disagree	Agree	Disagree	Agree	Agree	Agree	Agree	Agree	Agree	Agree	Agree	Agree	Agree	Agree	Agree	Agree	Agree	Agree	Agree	Agree	Agree	Totally consent
22	Sichuan Province	Male	18	Undergraduate lot	No	4	Yes	Unselected	Unselected	Unselected	Unselected	Selected	Unselected	Selected	Unselected	Unselected	Agree	Agree	Totally consent	Agree	Totally consent	Totally consent	Totally consent	Totally consent	Agree	Agree	Totally consent	Strongly disagree	Agree	Totally consent	Uncertainty	Totally consent	Totally consent	Totally consent	Uncertainty	Uncertainty	Agree	Uncertainty	Agree	Agree	Agree	Totally consent	Totally consent	Totally consent	Agree	Agree	Totally consent	Totally consent	Agree
23	Sichuan Province	Female	18	Undergraduate lot	Yes	3	Yes	Selected	Selected	Selected	Selected	Selected	Selected	Selected	Selected	Unselected	Agree	Agree	Agree	Agree	Agree	Agree	Agree	Agree	Agree	Agree	Agree	Strongly disagree	Strongly disagree	Strongly disagree	Agree	Agree	Agree	Agree	Agree	Agree	Agree	Strongly disagree	Agree	Agree	Agree	Agree	Agree	Agree	Agree	Agree	Agree	Agree	Agree
24	Sichuan Province	Male	18	Undergraduate lot	No	6	No	Not included	Not included	Not included	Not included	Not included	Not included	Not included	Not included	Not included	Totally consent	Uncertainty	Agree	Totally consent	Uncertainty	Totally consent	Uncertainty	Disagree	Agree	Strongly disagree	Strongly disagree	Strongly disagree	Strongly disagree	Strongly disagree	Totally consent	Disagree	Uncertainty	Totally consent	Uncertainty	Totally consent	Uncertainty	Strongly disagree	Totally consent	Totally consent	Agree	Totally consent	Totally consent	Totally consent	Agree	Totally consent	Totally consent	Totally consent	Totally consent
25	Sichuan Province	Female	18	Undergraduate batch	Yes	6	No	Not included	Not included	Not included	Not included	Not included	Not included	Not included	Not included	Not included	Agree	Uncertainty	Uncertainty	Agree	Agree	Agree	Uncertainty	Agree	Agree	Uncertainty	Uncertainty	Uncertainty	Uncertainty	Uncertainty	Disagree	Disagree	Disagree	Uncertainty	Disagree	Agree	Uncertainty	Strongly disagree	Agree	Uncertainty	Uncertainty	Agree	Agree	Agree	Agree	Agree	Agree	Totally consent	Totally consent
26	Sichuan Province	Female	19	Undergraduate batch	No	4	Yes	Unselected	Selected	Unselected	Unselected	Selected	Unselected	Selected	Selected	Unselected	Uncertainty	Agree	Agree	Totally consent	Totally consent	Agree	Strongly disagree	Totally consent	Totally consent	Strongly disagree	Strongly disagree	Disagree	Strongly disagree	Totally consent	Totally consent	Totally consent	Totally consent	Totally consent	Totally consent	Totally consent	Totally consent	Totally consent	Totally consent	Totally consent	Totally consent	Totally consent	Totally consent	Totally consent	Totally consent	Totally consent	Totally consent	Totally consent	Totally consent
27	Sichuan Province	Female	18	Undergraduate lot	No	2	Yes	Selected	Selected	Selected	Selected	Selected	Unselected	Selected	Selected	Unselected	Agree	Agree	Agree	Agree	Agree	Agree	Uncertainty	Totally consent	Agree	Uncertainty	Uncertainty	Strongly disagree	Strongly disagree	Uncertainty	Agree	Agree	Agree	Agree	Agree	Agree	Agree	Agree	Agree	Agree	Totally consent	Totally consent	Totally consent	Totally consent	Totally consent	Totally consent	Totally consent	Totally consent	Totally consent
28	Sichuan Province	Male	18	Undergraduate batch	No	4	Yes	Unselected	Selected	Unselected	Selected	Unselected	Unselected	Selected	Selected	Unselected	Agree	Uncertainty	Agree	Agree	Agree	Uncertainty	Uncertainty	Uncertainty	Uncertainty	Agree	Agree	Agree	Disagree	Disagree	Agree	Uncertainty	Agree	Agree	Uncertainty	Agree	Agree	Agree	Agree	Agree	Agree	Agree	Agree	Agree	Agree	Agree	Agree	Agree	Agree
29	Sichuan Province	Female	18	Undergraduate batch	No	5	Yes	Unselected	Selected	Unselected	Unselected	Selected	Unselected	Selected	Unselected	Unselected	Uncertainty	Agree	Uncertainty	Agree	Agree	Agree	Agree	Agree	Totally consent	Agree	Agree	Disagree	Disagree	Disagree	Uncertainty	Uncertainty	Uncertainty	Uncertainty	Uncertainty	Uncertainty	Uncertainty	Uncertainty	Totally consent	Totally consent	Totally consent	Totally consent	Totally consent	Agree	Uncertainty	Agree	Agree	Agree	Totally consent
30	Sichuan Province	Female	18	Undergraduate lot	Yes	5	No	Not included	Not included	Not included	Not included	Not included	Not included	Not included	Not included	Not included	Disagree	Uncertainty	Uncertainty	Totally consent	Uncertainty	Agree	Disagree	Totally consent	Agree	Uncertainty	Disagree	Agree	Agree	Disagree	Uncertainty	Disagree	Disagree	Disagree	Disagree	Agree	Disagree	Disagree	Agree	Disagree	Uncertainty	Agree	Totally consent	Totally consent	Totally consent	Totally consent	Totally consent	Totally consent	Totally consent
31	Sichuan Province	Male	19	Undergraduate batch	No	3	Yes	Unselected	Selected	Unselected	Unselected	Selected	Unselected	Selected	Selected	Unselected	Agree	Agree	Agree	Totally consent	Totally consent	Totally consent	Agree	Agree	Agree	Totally consent	Agree	Uncertainty	Agree	Totally consent	Agree	Totally consent	Totally consent	Totally consent	Agree	Uncertainty	Agree	Disagree	Totally consent	Agree	Totally consent	Totally consent	Totally consent	Totally consent	Totally consent	Totally consent	Totally consent	Totally consent	Uncertainty
32	Sichuan Province	Female	18	Undergraduate batch	No	2	Yes	Unselected	Unselected	Unselected	Selected	Unselected	Unselected	Selected	Selected	Unselected	Totally consent	Totally consent	Totally consent	Totally consent	Totally consent	Totally consent	Totally consent	Totally consent	Totally consent	Totally consent	Totally consent	Totally consent	Uncertainty	Uncertainty	Agree	Agree	Totally consent	Totally consent	Agree	Totally consent	Totally consent	Agree	Totally consent	Agree	Agree	Totally consent	Totally consent	Totally consent	Totally consent	Totally consent	Totally consent	Totally consent	Totally consent
33	Sichuan Province	Male	18	Undergraduate lot	No	2	Yes	Selected	Selected	Selected	Selected	Selected	Selected	Selected	Selected	Unselected	Strongly disagree	Strongly disagree	Strongly disagree	Strongly disagree	Strongly disagree	Strongly disagree	Strongly disagree	Strongly disagree	Strongly disagree	Strongly disagree	Strongly disagree	Disagree	Disagree	Disagree	Strongly disagree	Strongly disagree	Strongly disagree	Strongly disagree	Disagree	Strongly disagree	Strongly disagree	Uncertainty	Strongly disagree	Strongly disagree	Strongly disagree	Strongly disagree	Strongly disagree	Strongly disagree	Strongly disagree	Strongly disagree	Strongly disagree	Strongly disagree	Strongly disagree
34	Sichuan Province	Male	18	Undergraduate batch	No	3	Yes	Unselected	Selected	Unselected	Selected	Selected	Unselected	Selected	Selected	Unselected	Totally consent	Uncertainty	Totally consent	Totally consent	Totally consent	Totally consent	Totally consent	Totally consent	Totally consent	Uncertainty	Uncertainty	Disagree	Disagree	Strongly disagree	Totally consent	Uncertainty	Totally consent	Totally consent	Totally consent	Totally consent	Totally consent	Totally consent	Totally consent	Totally consent	Totally consent	Totally consent	Totally consent	Totally consent	Totally consent	Totally consent	Totally consent	Totally consent	Totally consent
35	Sichuan Province	Female	18	Undergraduate batch	No	1	Yes	Unselected	Selected	Unselected	Selected	Selected	Unselected	Selected	Selected	Unselected	Totally consent	Totally consent	Totally consent	Totally consent	Totally consent	Totally consent	Totally consent	Totally consent	Totally consent	Disagree	Uncertainty	Agree	Totally consent	Disagree	Totally consent	Totally consent	Totally consent	Totally consent	Totally consent	Totally consent	Disagree	Disagree	Totally consent	Totally consent	Totally consent	Totally consent	Totally consent	Totally consent	Totally consent	Totally consent	Totally consent	Totally consent	Totally consent
36	Sichuan Province	Female	18	Undergraduate batch	No	3	Yes	Selected	Selected	Unselected	Unselected	Selected	Selected	Unselected	Unselected	Unselected	Uncertainty	Uncertainty	Uncertainty	Uncertainty	Uncertainty	Uncertainty	Uncertainty	Uncertainty	Uncertainty	Uncertainty	Uncertainty	Uncertainty	Uncertainty	Uncertainty	Agree	Uncertainty	Agree	Uncertainty	Agree	Uncertainty	Agree	Uncertainty	Uncertainty	Uncertainty	Agree	Agree	Agree	Agree	Agree	Agree	Agree	Agree	Agree
37	Sichuan Province	Male	20	Undergraduate lot	No	3	Yes	Unselected	Unselected	Unselected	Selected	Selected	Unselected	Selected	Selected	Unselected	Totally consent	Agree	Agree	Totally consent	Totally consent	Totally consent	Totally consent	Totally consent	Totally consent	Uncertainty	Uncertainty	Agree	Uncertainty	Strongly disagree	Strongly disagree	Strongly disagree	Totally consent	Totally consent	Uncertainty	Totally consent	Uncertainty	Strongly disagree	Totally consent	Totally consent	Totally consent	Totally consent	Totally consent	Totally consent	Totally consent	Totally consent	Totally consent	Totally consent	Totally consent
38	Sichuan Province	Female	18	Undergraduate batch	No	6	No	Not included	Not included	Not included	Not included	Not included	Not included	Not included	Not included	Not included	Totally consent	Uncertainty	Agree	Totally consent	Totally consent	Totally consent	Uncertainty	Totally consent	Agree	Uncertainty	Uncertainty	Disagree	Strongly disagree	Strongly disagree	Totally consent	Uncertainty	Totally consent	Totally consent	Totally consent	Totally consent	Totally consent	Agree	Totally consent	Totally consent	Uncertainty	Totally consent	Totally consent	Totally consent	Totally consent	Totally consent	Totally consent	Totally consent	Agree
39	Sichuan Province	Female	18	Undergraduate batch	Yes	4	Yes	Unselected	Selected	Unselected	Unselected	Unselected	Unselected	Unselected	Unselected	Unselected	Totally consent	Agree	Totally consent	Totally consent	Totally consent	Totally consent	Agree	Agree	Totally consent	Uncertainty	Agree	Agree	Disagree	Disagree	Totally consent	Totally consent	Totally consent	Totally consent	Totally consent	Totally consent	Totally consent	Totally consent	Totally consent	Totally consent	Totally consent	Totally consent	Totally consent	Totally consent	Totally consent	Totally consent	Totally consent	Totally consent	Totally consent
40	Sichuan Province	Female	19	Undergraduate lot	No	4	Yes	Unselected	Selected	Unselected	Unselected	Unselected	Unselected	Selected	Selected	Unselected	Agree	Uncertainty	Agree	Agree	Agree	Agree	Uncertainty	Agree	Agree	Uncertainty	Uncertainty	Uncertainty	Uncertainty	Disagree	Uncertainty	Uncertainty	Uncertainty	Uncertainty	Uncertainty	Agree	Uncertainty	Agree	Totally consent	Totally consent	Agree	Agree	Agree	Agree	Agree	Totally consent	Totally consent	Totally consent	Totally consent
41	Sichuan Province	Male	18	Undergraduate lot	No	3	Yes	Unselected	Selected	Unselected	Unselected	Unselected	Unselected	Unselected	Unselected	Unselected	Uncertainty	Uncertainty	Uncertainty	Agree	Totally consent	Totally consent	Uncertainty	Uncertainty	Agree	Uncertainty	Uncertainty	Strongly disagree	Strongly disagree	Strongly disagree	Uncertainty	Uncertainty	Agree	Uncertainty	Agree	Agree	Uncertainty	Uncertainty	Uncertainty	Agree	Agree	Agree	Agree	Agree	Agree	Agree	Agree	Agree	Uncertainty
42	Sichuan Province	Female	18	Undergraduate lot	No	4	Yes	Unselected	Selected	Unselected	Selected	Selected	Unselected	Selected	Unselected	Unselected	Uncertainty	Uncertainty	Uncertainty	Agree	Agree	Agree	Uncertainty	Agree	Agree	Uncertainty	Uncertainty	Agree	Disagree	Disagree	Uncertainty	Uncertainty	Uncertainty	Uncertainty	Uncertainty	Agree	Uncertainty	Uncertainty	Agree	Agree	Agree	Agree	Agree	Agree	Agree	Agree	Agree	Agree	Agree
43	Sichuan Province	Female	18	Undergraduate batch	No	3	Yes	Unselected	Selected	Unselected	Selected	Selected	Unselected	Selected	Selected	Unselected	Agree	Agree	Agree	Agree	Agree	Agree	Totally consent	Totally consent	Agree	Agree	Agree	Disagree	Disagree	Disagree	Uncertainty	Agree	Agree	Totally consent	Uncertainty	Agree	Uncertainty	Disagree	Agree	Agree	Totally consent	Totally consent	Totally consent	Totally consent	Totally consent	Totally consent	Totally consent	Totally consent	Totally consent
44	Sichuan Province	Male	18	Undergraduate lot	No	2	Yes	Unselected	Selected	Unselected	Unselected	Selected	Unselected	Selected	Selected	Unselected	Agree	Uncertainty	Totally consent	Agree	Agree	Totally consent	Disagree	Totally consent	Totally consent	Disagree	Agree	Uncertainty	Strongly disagree	Strongly disagree	Totally consent	Agree	Agree	Agree	Agree	Totally consent	Uncertainty	Uncertainty	Totally consent	Totally consent	Agree	Uncertainty	Totally consent	Totally consent	Uncertainty	Totally consent	Agree	Totally consent	Totally consent
45	Sichuan Province	Female	19	Undergraduate batch	No	3	Yes	Unselected	Selected	Unselected	Selected	Selected	Unselected	Selected	Selected	Unselected	Agree	Agree	Agree	Agree	Agree	Totally consent	Totally consent	Totally consent	Totally consent	Agree	Agree	Disagree	Disagree	Disagree	Uncertainty	Agree	Agree	Agree	Disagree	Agree	Uncertainty	Disagree	Agree	Agree	Totally consent	Totally consent	Totally consent	Totally consent	Totally consent	Totally consent	Totally consent	Totally consent	Totally consent
46	Sichuan Province	Female	17	Undergraduate batch	No	3	Yes	Unselected	Unselected	Unselected	Unselected	Unselected	Unselected	Selected	Unselected	Unselected	Agree	Uncertainty	Uncertainty	Totally consent	Agree	Agree	Agree	Totally consent	Agree	Uncertainty	Uncertainty	Agree	Totally consent	Uncertainty	Totally consent	Uncertainty	Uncertainty	Uncertainty	Agree	Totally consent	Uncertainty	Uncertainty	Agree	Agree	Agree	Agree	Totally consent	Totally consent	Totally consent	Totally consent	Totally consent	Totally consent	Totally consent
47	Sichuan Province	Male	18	Special type enrollment control line	No	2	Yes	Selected	Selected	Unselected	Unselected	Unselected	Unselected	Unselected	Unselected	Unselected	Agree	Uncertainty	Agree	Agree	Agree	Agree	Strongly disagree	Agree	Disagree	Disagree	Uncertainty	Uncertainty	Uncertainty	Uncertainty	Agree	Agree	Agree	Agree	Uncertainty	Agree	Uncertainty	Uncertainty	Uncertainty	Agree	Agree	Agree	Agree	Agree	Agree	Agree	Agree	Agree	Agree
48	Sichuan Province	Male	19	Undergraduate batch	No	1	Yes	Unselected	Unselected	Unselected	Unselected	Selected	Unselected	Unselected	Unselected	Unselected	Agree	Uncertainty	Uncertainty	Uncertainty	Uncertainty	Uncertainty	Uncertainty	Uncertainty	Uncertainty	Uncertainty	Uncertainty	Uncertainty	Uncertainty	Uncertainty	Uncertainty	Uncertainty	Uncertainty	Uncertainty	Uncertainty	Uncertainty	Uncertainty	Uncertainty	Uncertainty	Uncertainty	Uncertainty	Uncertainty	Uncertainty	Uncertainty	Uncertainty	Uncertainty	Uncertainty	Uncertainty	Uncertainty
49	Sichuan Province	Female	18	Undergraduate batch	No	5	Yes	Selected	Selected	Selected	Selected	Selected	Selected	Selected	Selected	Unselected	Agree	Totally consent	Agree	Agree	Totally consent	Agree	Agree	Totally consent	Agree	Agree	Uncertainty	Uncertainty	Agree	Totally consent	Totally consent	Agree	Totally consent	Agree	Agree	Totally consent	Agree	Totally consent	Totally consent	Agree	Agree	Totally consent	Totally consent	Totally consent	Agree	Totally consent	Agree	Agree	Totally consent
50	Sichuan Province	Female	18	Undergraduate lot	No	2	Yes	Unselected	Unselected	Unselected	Selected	Selected	Unselected	Selected	Selected	Unselected	Agree	Uncertainty	Uncertainty	Agree	Agree	Agree	Uncertainty	Agree	Uncertainty	Uncertainty	Uncertainty	Agree	Agree	Uncertainty	Agree	Agree	Agree	Agree	Agree	Agree	Agree	Uncertainty	Agree	Totally consent	Agree	Totally consent	Totally consent	Totally consent	Totally consent	Totally consent	Totally consent	Totally consent	Totally consent
51	Sichuan Province	Male	18	Undergraduate lot	No	3	Yes	Unselected	Unselected	Unselected	Selected	Unselected	Selected	Unselected	Selected	Unselected	Agree	Agree	Agree	Agree	Agree	Uncertainty	Uncertainty	Agree	Uncertainty	Uncertainty	Uncertainty	Agree	Disagree	Uncertainty	Agree	Agree	Agree	Agree	Agree	Agree	Agree	Agree	Uncertainty	Agree	Agree	Agree	Totally consent	Totally consent	Agree	Uncertainty	Agree	Agree	Agree
52	Sichuan Province	Male	19	Undergraduate batch	No	3	Yes	Selected	Selected	Unselected	Unselected	Selected	Selected	Unselected	Unselected	Unselected	Totally consent	Uncertainty	Agree	Totally consent	Disagree	Agree	Totally consent	Totally consent	Strongly disagree	Uncertainty	Disagree	Totally consent	Strongly disagree	Strongly disagree	Totally consent	Totally consent	Totally consent	Totally consent	Totally consent	Totally consent	Uncertainty	Agree	Agree	Totally consent	Totally consent	Agree	Totally consent	Totally consent	Uncertainty	Totally consent	Totally consent	Totally consent	Agree
53	Sichuan Province	Female	18	Undergraduate batch	No	2	Yes	Unselected	Unselected	Unselected	Unselected	Unselected	Unselected	Unselected	Selected	Unselected	Uncertainty	Uncertainty	Agree	Uncertainty	Uncertainty	Uncertainty	Disagree	Agree	Uncertainty	Agree	Disagree	Disagree	Disagree	Disagree	Uncertainty	Uncertainty	Agree	Uncertainty	Agree	Uncertainty	Agree	Uncertainty	Uncertainty	Uncertainty	Uncertainty	Agree	Agree	Agree	Agree	Uncertainty	Uncertainty	Totally consent	Agree
54	Sichuan Province	Female	19	Undergraduate lot	No	4	Yes	Unselected	Unselected	Unselected	Unselected	Selected	Unselected	Selected	Selected	Unselected	Uncertainty	Disagree	Disagree	Totally consent	Agree	Agree	Strongly disagree	Agree	Agree	Disagree	Strongly disagree	Disagree	Strongly disagree	Strongly disagree	Disagree	Disagree	Disagree	Disagree	Agree	Disagree	Disagree	Disagree	Totally consent	Totally consent	Agree	Agree	Agree	Agree	Agree	Agree	Agree	Agree	Totally consent
55	Sichuan Province	Female	18	Undergraduate lot	No	6	No	Not included	Not included	Not included	Not included	Not included	Not included	Not included	Not included	Not included	Agree	Disagree	Disagree	Totally consent	Disagree	Agree	Disagree	Agree	Disagree	Disagree	Disagree	Disagree	Agree	Agree	Disagree	Disagree	Agree	Agree	Disagree	Agree	Agree	Agree	Agree	Agree	Uncertainty	Totally consent	Totally consent	Totally consent	Totally consent	Totally consent	Totally consent	Totally consent	Agree
56	Sichuan Province	Male	18	Undergraduate lot	No	6	No	Not included	Not included	Not included	Not included	Not included	Not included	Not included	Not included	Not included	Uncertainty	Uncertainty	Uncertainty	Uncertainty	Uncertainty	Uncertainty	Uncertainty	Agree	Uncertainty	Uncertainty	Uncertainty	Uncertainty	Uncertainty	Uncertainty	Uncertainty	Uncertainty	Uncertainty	Uncertainty	Uncertainty	Uncertainty	Uncertainty	Uncertainty	Uncertainty	Uncertainty	Uncertainty	Uncertainty	Agree	Agree	Uncertainty	Uncertainty	Uncertainty	Totally consent	Totally consent
57	Sichuan Province	Male	18	Undergraduate lot	No	2	Yes	Unselected	Selected	Selected	Unselected	Selected	Unselected	Selected	Unselected	Unselected	Totally consent	Totally consent	Totally consent	Totally consent	Totally consent	Totally consent	Totally consent	Uncertainty	Totally consent	Strongly disagree	Disagree	Disagree	Strongly disagree	Strongly disagree	Agree	Totally consent	Totally consent	Totally consent	Disagree	Agree	Disagree	Agree	Totally consent	Disagree	Totally consent	Totally consent	Totally consent	Totally consent	Totally consent	Totally consent	Totally consent	Totally consent	Totally consent
58	Sichuan Province	Male	20	Undergraduate batch	No	4	Yes	Unselected	Selected	Selected	Unselected	Unselected	Unselected	Unselected	Unselected	Unselected	Totally consent	Totally consent	Totally consent	Totally consent	Totally consent	Totally consent	Totally consent	Totally consent	Totally consent	Totally consent	Totally consent	Totally consent	Totally consent	Strongly disagree	Strongly disagree	Totally consent	Totally consent	Totally consent	Strongly disagree	Strongly disagree	Strongly disagree	Strongly disagree	Strongly disagree	Strongly disagree	Totally consent	Totally consent	Totally consent	Totally consent	Totally consent	Totally consent	Totally consent	Totally consent	Totally consent
59	Sichuan Province	Female	19	Undergraduate batch	No	6	Yes	Selected	Selected	Unselected	Unselected	Unselected	Unselected	Selected	Selected	Unselected	Totally consent	Uncertainty	Totally consent	Totally consent	Totally consent	Totally consent	Totally consent	Totally consent	Totally consent	Totally consent	Totally consent	Strongly disagree	Strongly disagree	Strongly disagree	Totally consent	Uncertainty	Totally consent	Totally consent	Disagree	Agree	Disagree	Disagree	Totally consent	Totally consent	Totally consent	Totally consent	Totally consent	Totally consent	Totally consent	Totally consent	Totally consent	Totally consent	Totally consent
60	Sichuan Province	Female	18	Undergraduate batch	Yes	4	Yes	Selected	Selected	Unselected	Selected	Unselected	Unselected	Unselected	Unselected	Unselected	Uncertainty	Uncertainty	Uncertainty	Agree	Agree	Agree	Agree	Agree	Uncertainty	Uncertainty	Uncertainty	Disagree	Disagree	Strongly disagree	Agree	Agree	Agree	Agree	Uncertainty	Uncertainty	Uncertainty	Uncertainty	Uncertainty	Uncertainty	Totally consent	Totally consent	Totally consent	Totally consent	Totally consent	Totally consent	Totally consent	Totally consent	Agree
61	Sichuan Province	Male	19	Special type enrollment control line	No	3	No	Not included	Not included	Not included	Not included	Not included	Not included	Not included	Not included	Not included	Totally consent	Disagree	Disagree	Disagree	Uncertainty	Uncertainty	Uncertainty	Totally consent	Disagree	Disagree	Disagree	Disagree	Disagree	Disagree	Disagree	Disagree	Disagree	Uncertainty	Disagree	Disagree	Agree	Agree	Totally consent	Agree	Uncertainty	Uncertainty	Agree	Agree	Uncertainty	Totally consent	Uncertainty	Totally consent	Uncertainty
62	Sichuan Province	Male	18	Undergraduate batch	No	5	No	Not included	Not included	Not included	Not included	Not included	Not included	Not included	Not included	Not included	Agree	Disagree	Disagree	Agree	Uncertainty	Agree	Agree	Agree	Disagree	Uncertainty	Uncertainty	Agree	Agree	Disagree	Disagree	Strongly disagree	Disagree	Disagree	Strongly disagree	Uncertainty	Strongly disagree	Strongly disagree	Uncertainty	Uncertainty	Disagree	Uncertainty	Disagree	Uncertainty	Uncertainty	Agree	Agree	Uncertainty	Agree
63	Sichuan Province	Male	18	Undergraduate lot	No	3	Yes	Unselected	Unselected	Unselected	Unselected	Selected	Unselected	Unselected	Selected	Unselected	Totally consent	Totally consent	Totally consent	Totally consent	Totally consent	Totally consent	Totally consent	Totally consent	Totally consent	Disagree	Uncertainty	Uncertainty	Agree	Uncertainty	Totally consent	Totally consent	Totally consent	Totally consent	Totally consent	Totally consent	Uncertainty	Uncertainty	Totally consent	Totally consent	Totally consent	Totally consent	Totally consent	Totally consent	Totally consent	Totally consent	Totally consent	Totally consent	Uncertainty
64	Sichuan Province	Female	19	Undergraduate batch	No	5	Yes	Unselected	Selected	Unselected	Unselected	Unselected	Unselected	Unselected	Unselected	Unselected	Agree	Uncertainty	Agree	Agree	Agree	Agree	Uncertainty	Uncertainty	Uncertainty	Agree	Uncertainty	Uncertainty	Uncertainty	Disagree	Agree	Uncertainty	Agree	Agree	Disagree	Agree	Agree	Uncertainty	Agree	Agree	Totally consent	Totally consent	Totally consent	Totally consent	Uncertainty	Totally consent	Totally consent	Totally consent	Totally consent
65	Sichuan Province	Male	18	Undergraduate batch	No	1	Yes	Unselected	Selected	Selected	Unselected	Selected	Unselected	Unselected	Unselected	Unselected	Totally consent	Totally consent	Totally consent	Totally consent	Totally consent	Totally consent	Totally consent	Totally consent	Totally consent	Totally consent	Totally consent	Strongly disagree	Totally consent	Uncertainty	Totally consent	Totally consent	Totally consent	Totally consent	Totally consent	Totally consent	Totally consent	Totally consent	Totally consent	Totally consent	Totally consent	Totally consent	Totally consent	Totally consent	Totally consent	Totally consent	Totally consent	Totally consent	Totally consent
66	Sichuan Province	Male	19	Undergraduate lot	No	3	Yes	Selected	Selected	Unselected	Unselected	Selected	Unselected	Selected	Selected	Unselected	Agree	Uncertainty	Uncertainty	Agree	Agree	Agree	Uncertainty	Agree	Agree	Uncertainty	Uncertainty	Uncertainty	Uncertainty	Strongly disagree	Uncertainty	Uncertainty	Uncertainty	Uncertainty	Agree	Agree	Uncertainty	Uncertainty	Totally consent	Uncertainty	Totally consent	Totally consent	Totally consent	Totally consent	Totally consent	Totally consent	Totally consent	Totally consent	Totally consent
67	Sichuan Province	Male	20	Undergraduate batch	No	5	Yes	Unselected	Selected	Unselected	Selected	Selected	Unselected	Selected	Selected	Unselected	Agree	Agree	Agree	Agree	Agree	Agree	Agree	Agree	Agree	Agree	Uncertainty	Agree	Disagree	Disagree	Agree	Uncertainty	Agree	Agree	Agree	Totally consent	Agree	Disagree	Agree	Totally consent	Agree	Agree	Agree	Agree	Agree	Agree	Agree	Agree	Agree
68	Sichuan Province	Female	19	Undergraduate batch	No	4	Yes	Selected	Selected	Selected	Selected	Selected	Selected	Selected	Selected	Unselected	Uncertainty	Uncertainty	Agree	Agree	Agree	Agree	Agree	Totally consent	Agree	Uncertainty	Uncertainty	Uncertainty	Disagree	Disagree	Agree	Uncertainty	Uncertainty	Agree	Uncertainty	Agree	Uncertainty	Uncertainty	Agree	Agree	Uncertainty	Agree	Totally consent	Totally consent	Totally consent	Totally consent	Agree	Agree	Uncertainty
69	Sichuan Province	Male	19	Undergraduate batch	Yes	5	Yes	Unselected	Selected	Unselected	Selected	Selected	Unselected	Selected	Unselected	Unselected	Totally consent	Uncertainty	Totally consent	Totally consent	Totally consent	Totally consent	Totally consent	Totally consent	Totally consent	Strongly disagree	Uncertainty	Strongly disagree	Strongly disagree	Strongly disagree	Totally consent	Totally consent	Totally consent	Totally consent	Totally consent	Totally consent	Agree	Disagree	Totally consent	Totally consent	Totally consent	Totally consent	Totally consent	Totally consent	Totally consent	Totally consent	Totally consent	Totally consent	Totally consent
70	Sichuan Province	Female	19	Undergraduate batch	No	4	Yes	Selected	Selected	Selected	Selected	Selected	Selected	Selected	Selected	Unselected	Agree	Agree	Agree	Agree	Agree	Agree	Uncertainty	Agree	Agree	Uncertainty	Agree	Disagree	Disagree	Disagree	Agree	Agree	Agree	Agree	Agree	Agree	Agree	Disagree	Agree	Agree	Agree	Agree	Totally consent	Totally consent	Agree	Totally consent	Agree	Agree	Agree
71	Sichuan Province	Male	18	Undergraduate batch	No	5	Yes	Unselected	Selected	Unselected	Selected	Selected	Unselected	Selected	Selected	Unselected	Uncertainty	Agree	Agree	Totally consent	Totally consent	Totally consent	Disagree	Totally consent	Agree	Disagree	Uncertainty	Totally consent	Strongly disagree	Strongly disagree	Agree	Totally consent	Totally consent	Totally consent	Agree	Totally consent	Uncertainty	Disagree	Totally consent	Totally consent	Totally consent	Totally consent	Totally consent	Totally consent	Totally consent	Totally consent	Totally consent	Totally consent	Totally consent
72	Sichuan Province	Male	19	Undergraduate batch	Yes	3	Yes	Unselected	Selected	Unselected	Unselected	Selected	Selected	Selected	Selected	Unselected	Agree	Uncertainty	Uncertainty	Agree	Uncertainty	Uncertainty	Uncertainty	Agree	Agree	Agree	Uncertainty	Agree	Agree	Uncertainty	Agree	Agree	Agree	Agree	Agree	Agree	Agree	Agree	Agree	Agree	Agree	Agree	Agree	Agree	Agree	Agree	Agree	Agree	Agree
73	Sichuan Province	Female	18	Undergraduate lot	No	3	Yes	Unselected	Selected	Unselected	Unselected	Unselected	Unselected	Unselected	Unselected	Unselected	Agree	Agree	Agree	Agree	Agree	Agree	Agree	Agree	Agree	Agree	Uncertainty	Agree	Agree	Agree	Totally consent	Totally consent	Totally consent	Totally consent	Totally consent	Totally consent	Totally consent	Totally consent	Totally consent	Totally consent	Totally consent	Totally consent	Totally consent	Totally consent	Agree	Agree	Agree	Totally consent	Totally consent
74	Sichuan Province	Female	18	Undergraduate batch	No	6	No	Not included	Not included	Not included	Not included	Not included	Not included	Not included	Not included	Not included	Uncertainty	Uncertainty	Uncertainty	Agree	Uncertainty	Uncertainty	Uncertainty	Agree	Uncertainty	Uncertainty	Uncertainty	Uncertainty	Uncertainty	Totally consent	Disagree	Uncertainty	Agree	Agree	Disagree	Disagree	Strongly disagree	Strongly disagree	Uncertainty	Disagree	Agree	Agree	Agree	Agree	Agree	Agree	Agree	Agree	Agree
75	Sichuan Province	Female	18	Undergraduate batch	No	2	Yes	Unselected	Selected	Unselected	Selected	Selected	Unselected	Selected	Selected	Unselected	Totally consent	Agree	Totally consent	Totally consent	Totally consent	Totally consent	Agree	Totally consent	Agree	Agree	Agree	Uncertainty	Uncertainty	Uncertainty	Agree	Agree	Agree	Agree	Agree	Agree	Agree	Uncertainty	Agree	Agree	Totally consent	Totally consent	Totally consent	Agree	Agree	Totally consent	Totally consent	Agree	Agree
76	Sichuan Province	Female	18	Undergraduate batch	Yes	6	No	Not included	Not included	Not included	Not included	Not included	Not included	Not included	Not included	Not included	Agree	Uncertainty	Uncertainty	Totally consent	Uncertainty	Totally consent	Uncertainty	Totally consent	Disagree	Uncertainty	Uncertainty	Disagree	Totally consent	Disagree	Uncertainty	Uncertainty	Uncertainty	Uncertainty	Uncertainty	Uncertainty	Uncertainty	Uncertainty	Uncertainty	Uncertainty	Uncertainty	Totally consent	Totally consent	Totally consent	Totally consent	Totally consent	Totally consent	Totally consent	Totally consent
77	Sichuan Province	Male	18	Undergraduate batch	No	6	Yes	Unselected	Unselected	Unselected	Selected	Selected	Unselected	Selected	Selected	Unselected	Agree	Agree	Agree	Agree	Agree	Agree	Agree	Agree	Agree	Agree	Agree	Agree	Agree	Agree	Agree	Agree	Agree	Agree	Agree	Agree	Agree	Agree	Agree	Agree	Agree	Agree	Agree	Agree	Agree	Agree	Agree	Agree	Agree
78	Sichuan Province	Female	17	Undergraduate batch	No	5	Yes	Unselected	Selected	Unselected	Unselected	Selected	Unselected	Unselected	Unselected	Unselected	Totally consent	Uncertainty	Agree	Totally consent	Agree	Totally consent	Totally consent	Agree	Agree	Uncertainty	Uncertainty	Disagree	Disagree	Strongly disagree	Totally consent	Uncertainty	Uncertainty	Agree	Uncertainty	Totally consent	Agree	Disagree	Totally consent	Uncertainty	Totally consent	Totally consent	Totally consent	Totally consent	Totally consent	Totally consent	Totally consent	Totally consent	Disagree
79	Sichuan Province	Female	18	Special type enrollment control line	No	6	No	Not included	Not included	Not included	Not included	Not included	Not included	Not included	Not included	Not included	Agree	Strongly disagree	Strongly disagree	Totally consent	Strongly disagree	Strongly disagree	Strongly disagree	Totally consent	Strongly disagree	Uncertainty	Strongly disagree	Strongly disagree	Strongly disagree	Strongly disagree	Strongly disagree	Strongly disagree	Strongly disagree	Strongly disagree	Strongly disagree	Strongly disagree	Strongly disagree	Strongly disagree	Strongly disagree	Agree	Strongly disagree	Totally consent	Totally consent	Totally consent	Totally consent	Totally consent	Totally consent	Totally consent	Totally consent
80	Sichuan Province	Male	19	Undergraduate batch	No	6	Yes	Selected	Unselected	Unselected	Unselected	Unselected	Unselected	Unselected	Unselected	Unselected	Agree	Uncertainty	Uncertainty	Agree	Uncertainty	Agree	Uncertainty	Agree	Uncertainty	Agree	Uncertainty	Disagree	Disagree	Disagree	Uncertainty	Uncertainty	Uncertainty	Agree	Uncertainty	Uncertainty	Uncertainty	Uncertainty	Uncertainty	Agree	Uncertainty	Agree	Agree	Agree	Uncertainty	Uncertainty	Agree	Agree	Agree
81	Sichuan Province	Male	19	Special type enrollment control line	No	4	Yes	Unselected	Selected	Unselected	Unselected	Unselected	Unselected	Unselected	Unselected	Unselected	Agree	Uncertainty	Agree	Totally consent	Agree	Totally consent	Uncertainty	Totally consent	Uncertainty	Uncertainty	Disagree	Uncertainty	Agree	Disagree	Uncertainty	Uncertainty	Uncertainty	Agree	Uncertainty	Agree	Uncertainty	Uncertainty	Agree	Agree	Uncertainty	Totally consent	Totally consent	Totally consent	Agree	Totally consent	Agree	Agree	Totally consent
82	Sichuan Province	Male	19	Undergraduate batch	No	2	Yes	Unselected	Selected	Unselected	Unselected	Selected	Unselected	Unselected	Selected	Unselected	Agree	Uncertainty	Uncertainty	Uncertainty	Uncertainty	Uncertainty	Uncertainty	Uncertainty	Agree	Agree	Agree	Uncertainty	Uncertainty	Disagree	Uncertainty	Uncertainty	Uncertainty	Uncertainty	Agree	Agree	Agree	Uncertainty	Agree	Uncertainty	Uncertainty	Uncertainty	Totally consent	Totally consent	Uncertainty	Totally consent	Agree	Agree	Agree
83	Sichuan Province	Female	19	Others	No	3	Yes	Unselected	Selected	Unselected	Selected	Unselected	Unselected	Selected	Selected	Unselected	Agree	Uncertainty	Agree	Uncertainty	Uncertainty	Agree	Agree	Uncertainty	Uncertainty	Uncertainty	Uncertainty	Uncertainty	Uncertainty	Uncertainty	Uncertainty	Agree	Agree	Agree	Agree	Agree	Agree	Agree	Agree	Agree	Agree	Agree	Agree	Agree	Agree	Agree	Agree	Agree	Agree
84	Sichuan Province	Male	18	Undergraduate batch	Yes	3	No	Not included	Not included	Not included	Not included	Not included	Not included	Not included	Not included	Not included	Agree	Disagree	Disagree	Disagree	Agree	Disagree	Uncertainty	Agree	Uncertainty	Disagree	Agree	Uncertainty	Agree	Disagree	Agree	Disagree	Uncertainty	Uncertainty	Disagree	Agree	Uncertainty	Disagree	Agree	Uncertainty	Uncertainty	Uncertainty	Agree	Agree	Agree	Agree	Uncertainty	Agree	Agree
85	Sichuan Province	Female	19	Undergraduate batch	Yes	6	No	Not included	Not included	Not included	Not included	Not included	Not included	Not included	Not included	Not included	Agree	Disagree	Disagree	Agree	Disagree	Uncertainty	Disagree	Agree	Disagree	Agree	Strongly disagree	Disagree	Disagree	Strongly disagree	Agree	Uncertainty	Agree	Agree	Agree	Uncertainty	Agree	Agree	Uncertainty	Uncertainty	Disagree	Uncertainty	Agree	Agree	Agree	Agree	Agree	Agree	Agree
86	Sichuan Province	Male	18	Undergraduate batch	No	2	Yes	Unselected	Selected	Unselected	Unselected	Selected	Unselected	Unselected	Unselected	Unselected	Uncertainty	Uncertainty	Uncertainty	Agree	Agree	Agree	Disagree	Uncertainty	Uncertainty	Uncertainty	Uncertainty	Uncertainty	Uncertainty	Uncertainty	Agree	Agree	Agree	Agree	Agree	Agree	Uncertainty	Uncertainty	Agree	Agree	Agree	Agree	Agree	Agree	Uncertainty	Uncertainty	Agree	Agree	Agree
87	Sichuan Province	Female	18	Undergraduate batch	No	5	Yes	Unselected	Selected	Unselected	Unselected	Unselected	Unselected	Unselected	Unselected	Unselected	Totally consent	Agree	Totally consent	Totally consent	Totally consent	Totally consent	Totally consent	Totally consent	Totally consent	Totally consent	Uncertainty	Strongly disagree	Strongly disagree	Strongly disagree	Uncertainty	Uncertainty	Totally consent	Totally consent	Uncertainty	Totally consent	Agree	Uncertainty	Agree	Agree	Uncertainty	Agree	Agree	Agree	Agree	Agree	Agree	Agree	Agree
88	Sichuan Province	Female	18	Undergraduate lot	No	3	Yes	Selected	Selected	Selected	Selected	Selected	Selected	Selected	Selected	Unselected	Uncertainty	Uncertainty	Uncertainty	Uncertainty	Uncertainty	Uncertainty	Uncertainty	Uncertainty	Uncertainty	Uncertainty	Uncertainty	Uncertainty	Uncertainty	Disagree	Uncertainty	Agree	Uncertainty	Uncertainty	Uncertainty	Agree	Uncertainty	Uncertainty	Agree	Uncertainty	Uncertainty	Uncertainty	Totally consent	Uncertainty	Agree	Uncertainty	Uncertainty	Agree	Uncertainty
89	Sichuan Province	Female	18	Undergraduate lot	No	6	Yes	Unselected	Selected	Unselected	Unselected	Unselected	Unselected	Selected	Unselected	Unselected	Agree	Disagree	Uncertainty	Totally consent	Uncertainty	Totally consent	Uncertainty	Totally consent	Agree	Uncertainty	Uncertainty	Disagree	Totally consent	Totally consent	Uncertainty	Uncertainty	Totally consent	Totally consent	Uncertainty	Uncertainty	Uncertainty	Uncertainty	Uncertainty	Uncertainty	Agree	Agree	Totally consent	Totally consent	Totally consent	Totally consent	Totally consent	Agree	Agree
90	Sichuan Province	Female	18	Undergraduate lot	No	1	Yes	Unselected	Selected	Unselected	Selected	Selected	Unselected	Selected	Selected	Unselected	Totally consent	Totally consent	Totally consent	Totally consent	Totally consent	Totally consent	Totally consent	Totally consent	Totally consent	Totally consent	Agree	Disagree	Totally consent	Disagree	Disagree	Totally consent	Totally consent	Totally consent	Uncertainty	Agree	Agree	Agree	Totally consent	Totally consent	Totally consent	Totally consent	Totally consent	Totally consent	Totally consent	Totally consent	Totally consent	Totally consent	Totally consent
91	Sichuan Province	Male	19	Undergraduate lot	No	3	Yes	Unselected	Unselected	Selected	Unselected	Unselected	Unselected	Unselected	Selected	Unselected	Agree	Disagree	Uncertainty	Agree	Uncertainty	Agree	Disagree	Agree	Agree	Uncertainty	Agree	Disagree	Disagree	Disagree	Uncertainty	Uncertainty	Uncertainty	Agree	Agree	Agree	Agree	Agree	Disagree	Agree	Agree	Agree	Totally consent	Totally consent	Agree	Uncertainty	Agree	Agree	Totally consent
92	Sichuan Province	Female	19	Undergraduate batch	No	5	Yes	Unselected	Selected	Unselected	Unselected	Selected	Unselected	Unselected	Unselected	Unselected	Totally consent	Agree	Agree	Totally consent	Totally consent	Totally consent	Totally consent	Totally consent	Totally consent	Totally consent	Uncertainty	Strongly disagree	Strongly disagree	Strongly disagree	Uncertainty	Agree	Agree	Agree	Agree	Agree	Agree	Strongly disagree	Agree	Agree	Totally consent	Totally consent	Totally consent	Totally consent	Totally consent	Totally consent	Totally consent	Totally consent	Totally consent
93	Sichuan Province	Female	18	Undergraduate batch	No	3	No	Not included	Not included	Not included	Not included	Not included	Not included	Not included	Not included	Not included	Agree	Uncertainty	Uncertainty	Agree	Uncertainty	Uncertainty	Uncertainty	Agree	Uncertainty	Agree	Uncertainty	Uncertainty	Disagree	Disagree	Disagree	Agree	Agree	Agree	Uncertainty	Agree	Disagree	Disagree	Agree	Agree	Uncertainty	Agree	Uncertainty	Uncertainty	Agree	Agree	Agree	Agree	Uncertainty
94	Sichuan Province	Female	19	Undergraduate lot	No	4	Yes	Unselected	Selected	Selected	Unselected	Unselected	Unselected	Unselected	Unselected	Unselected	Totally consent	Uncertainty	Totally consent	Totally consent	Totally consent	Totally consent	Uncertainty	Totally consent	Uncertainty	Agree	Strongly disagree	Uncertainty	Strongly disagree	Disagree	Uncertainty	Agree	Totally consent	Totally consent	Agree	Totally consent	Uncertainty	Uncertainty	Totally consent	Agree	Totally consent	Agree	Totally consent	Totally consent	Agree	Uncertainty	Totally consent	Totally consent	Totally consent
95	Sichuan Province	Female	16	Undergraduate lot	No	3	Yes	Unselected	Selected	Unselected	Unselected	Unselected	Unselected	Unselected	Unselected	Unselected	Agree	Agree	Agree	Agree	Agree	Totally consent	Totally consent	Totally consent	Disagree	Uncertainty	Disagree	Disagree	Strongly disagree	Strongly disagree	Strongly disagree	Strongly disagree	Strongly disagree	Totally consent	Strongly disagree	Totally consent	Strongly disagree	Strongly disagree	Totally consent	Totally consent	Totally consent	Totally consent	Totally consent	Totally consent	Uncertainty	Totally consent	Totally consent	Totally consent	Totally consent
96	Sichuan Province	Male	18	Others	No	6	Yes	Unselected	Selected	Unselected	Unselected	Selected	Unselected	Unselected	Selected	Unselected	Uncertainty	Disagree	Disagree	Totally consent	Uncertainty	Uncertainty	Uncertainty	Agree	Uncertainty	Uncertainty	Disagree	Disagree	Agree	Uncertainty	Uncertainty	Uncertainty	Uncertainty	Uncertainty	Uncertainty	Agree	Uncertainty	Uncertainty	Agree	Agree	Uncertainty	Uncertainty	Totally consent	Totally consent	Agree	Agree	Agree	Agree	Agree
97	Sichuan Province	Male	18	Undergraduate batch	No	4	Yes	Unselected	Unselected	Unselected	Unselected	Selected	Unselected	Selected	Unselected	Unselected	Uncertainty	Uncertainty	Uncertainty	Agree	Uncertainty	Agree	Uncertainty	Uncertainty	Totally consent	Uncertainty	Disagree	Disagree	Uncertainty	Uncertainty	Uncertainty	Totally consent	Totally consent	Totally consent	Uncertainty	Agree	Agree	Disagree	Totally consent	Totally consent	Agree	Agree	Agree	Agree	Agree	Agree	Agree	Agree	Uncertainty
98	Sichuan Province	Female	17	Special type enrollment control line	No	4	Yes	Unselected	Selected	Unselected	Unselected	Unselected	Unselected	Unselected	Unselected	Unselected	Uncertainty	Uncertainty	Agree	Uncertainty	Uncertainty	Agree	Agree	Agree	Uncertainty	Uncertainty	Disagree	Agree	Agree	Strongly disagree	Uncertainty	Uncertainty	Agree	Agree	Uncertainty	Disagree	Disagree	Agree	Uncertainty	Agree	Uncertainty	Uncertainty	Agree	Agree	Agree	Agree	Agree	Agree	Agree
99	Sichuan Province	Female	18	Undergraduate batch	No	5	Yes	Unselected	Selected	Unselected	Unselected	Unselected	Unselected	Unselected	Unselected	Unselected	Agree	Uncertainty	Uncertainty	Totally consent	Uncertainty	Agree	Uncertainty	Totally consent	Uncertainty	Agree	Agree	Uncertainty	Uncertainty	Disagree	Uncertainty	Uncertainty	Agree	Agree	Uncertainty	Agree	Uncertainty	Uncertainty	Uncertainty	Uncertainty	Agree	Totally consent	Totally consent	Totally consent	Totally consent	Totally consent	Totally consent	Totally consent	Totally consent
100	Sichuan Province	Male	18	Undergraduate batch	Yes	1	Yes	Selected	Selected	Unselected	Unselected	Selected	Unselected	Unselected	Selected	Unselected	Agree	Uncertainty	Agree	Totally consent	Agree	Agree	Agree	Uncertainty	Agree	Disagree	Agree	Disagree	Disagree	Strongly disagree	Uncertainty	Agree	Agree	Agree	Agree	Agree	Agree	Agree	Agree	Agree	Agree	Uncertainty	Totally consent	Totally consent	Agree	Agree	Totally consent	Totally consent	Uncertainty
101	Sichuan Province	Male	18	Undergraduate batch	No	4	Yes	Selected	Selected	Selected	Selected	Selected	Selected	Selected	Selected	Unselected	Agree	Uncertainty	Agree	Totally consent	Agree	Agree	Agree	Totally consent	Totally consent	Agree	Uncertainty	Uncertainty	Disagree	Uncertainty	Totally consent	Totally consent	Totally consent	Totally consent	Totally consent	Totally consent	Totally consent	Totally consent	Totally consent	Totally consent	Totally consent	Totally consent	Totally consent	Totally consent	Totally consent	Totally consent	Totally consent	Totally consent	Totally consent
102	Sichuan Province	Male	19	Undergraduate batch	No	3	Yes	Selected	Unselected	Unselected	Unselected	Unselected	Unselected	Unselected	Unselected	Unselected	Uncertainty	Uncertainty	Uncertainty	Uncertainty	Uncertainty	Uncertainty	Uncertainty	Disagree	Disagree	Disagree	Uncertainty	Uncertainty	Uncertainty	Uncertainty	Uncertainty	Agree	Uncertainty	Uncertainty	Uncertainty	Uncertainty	Agree	Uncertainty	Disagree	Disagree	Uncertainty	Disagree	Uncertainty	Uncertainty	Uncertainty	Uncertainty	Uncertainty	Uncertainty	Uncertainty
103	Sichuan Province	Female	19	Undergraduate batch	No	3	Yes	Unselected	Selected	Unselected	Selected	Selected	Unselected	Unselected	Selected	Unselected	Totally consent	Totally consent	Totally consent	Totally consent	Totally consent	Totally consent	Totally consent	Totally consent	Totally consent	Agree	Agree	Uncertainty	Agree	Disagree	Totally consent	Totally consent	Totally consent	Totally consent	Totally consent	Totally consent	Totally consent	Totally consent	Totally consent	Totally consent	Totally consent	Totally consent	Totally consent	Totally consent	Totally consent	Totally consent	Totally consent	Totally consent	Totally consent
104	Sichuan Province	Female	18	Undergraduate batch	No	5	Yes	Selected	Selected	Selected	Selected	Selected	Unselected	Selected	Selected	Unselected	Agree	Agree	Agree	Agree	Agree	Totally consent	Agree	Totally consent	Agree	Agree	Agree	Uncertainty	Disagree	Disagree	Agree	Agree	Agree	Agree	Agree	Agree	Agree	Agree	Agree	Agree	Totally consent	Totally consent	Totally consent	Totally consent	Agree	Agree	Agree	Agree	Agree
105	Sichuan Province	Female	19	Undergraduate batch	No	5	Yes	Selected	Selected	Selected	Selected	Selected	Selected	Selected	Selected	Unselected	Agree	Agree	Agree	Agree	Agree	Agree	Agree	Agree	Agree	Agree	Agree	Agree	Uncertainty	Uncertainty	Agree	Agree	Agree	Agree	Agree	Agree	Agree	Agree	Agree	Agree	Agree	Agree	Agree	Agree	Agree	Agree	Agree	Agree	Agree
106	Sichuan Province	Female	18	Undergraduate batch	No	2	Yes	Selected	Unselected	Unselected	Unselected	Selected	Selected	Unselected	Unselected	Unselected	Uncertainty	Uncertainty	Agree	Uncertainty	Agree	Uncertainty	Uncertainty	Agree	Agree	Disagree	Disagree	Uncertainty	Disagree	Uncertainty	Agree	Agree	Agree	Agree	Uncertainty	Uncertainty	Disagree	Agree	Disagree	Agree	Uncertainty	Uncertainty	Agree	Agree	Agree	Agree	Uncertainty	Agree	Agree
107	Sichuan Province	Female	18	Undergraduate batch	No	3	Yes	Selected	Selected	Selected	Selected	Selected	Unselected	Unselected	Selected	Unselected	Totally consent	Uncertainty	Agree	Agree	Agree	Agree	Agree	Agree	Agree	Uncertainty	Disagree	Uncertainty	Disagree	Disagree	Uncertainty	Uncertainty	Disagree	Uncertainty	Uncertainty	Agree	Uncertainty	Strongly disagree	Totally consent	Totally consent	Agree	Totally consent	Totally consent	Totally consent	Uncertainty	Agree	Totally consent	Totally consent	Totally consent
108	Sichuan Province	Male	18	Undergraduate lot	No	4	Yes	Selected	Selected	Unselected	Selected	Selected	Unselected	Unselected	Unselected	Unselected	Agree	Uncertainty	Uncertainty	Agree	Uncertainty	Uncertainty	Uncertainty	Agree	Uncertainty	Uncertainty	Uncertainty	Uncertainty	Uncertainty	Disagree	Agree	Agree	Agree	Agree	Agree	Agree	Agree	Agree	Agree	Agree	Agree	Agree	Agree	Agree	Agree	Agree	Agree	Agree	Agree
109	Sichuan Province	Female	18	Undergraduate lot	No	5	Yes	Unselected	Selected	Unselected	Unselected	Unselected	Unselected	Unselected	Unselected	Unselected	Totally consent	Totally consent	Totally consent	Totally consent	Totally consent	Totally consent	Totally consent	Totally consent	Totally consent	Totally consent	Uncertainty	Disagree	Strongly disagree	Strongly disagree	Totally consent	Totally consent	Totally consent	Totally consent	Totally consent	Totally consent	Totally consent	Totally consent	Totally consent	Totally consent	Uncertainty	Totally consent	Totally consent	Totally consent	Totally consent	Totally consent	Totally consent	Totally consent	Totally consent
110	Sichuan Province	Female	18	Undergraduate lot	No	1	Yes	Selected	Selected	Unselected	Selected	Selected	Unselected	Selected	Selected	Unselected	Totally consent	Agree	Totally consent	Agree	Totally consent	Agree	Agree	Agree	Agree	Uncertainty	Disagree	Uncertainty	Strongly disagree	Strongly disagree	Agree	Agree	Agree	Agree	Totally consent	Totally consent	Agree	Uncertainty	Agree	Totally consent	Totally consent	Totally consent	Totally consent	Totally consent	Totally consent	Totally consent	Totally consent	Totally consent	Agree
111	Sichuan Province	Male	19	Undergraduate batch	No	3	Yes	Selected	Selected	Selected	Selected	Unselected	Selected	Selected	Unselected	Unselected	Agree	Uncertainty	Agree	Agree	Agree	Agree	Agree	Agree	Agree	Disagree	Uncertainty	Strongly disagree	Strongly disagree	Strongly disagree	Uncertainty	Totally consent	Totally consent	Totally consent	Disagree	Agree	Uncertainty	Disagree	Agree	Agree	Totally consent	Totally consent	Agree	Agree	Agree	Totally consent	Totally consent	Totally consent	Uncertainty
112	Sichuan Province	Female	17	Undergraduate batch	No	4	Yes	Unselected	Selected	Selected	Selected	Selected	Unselected	Selected	Selected	Unselected	Totally consent	Totally consent	Totally consent	Totally consent	Totally consent	Totally consent	Totally consent	Totally consent	Totally consent	Agree	Uncertainty	Uncertainty	Strongly disagree	Strongly disagree	Uncertainty	Totally consent	Totally consent	Totally consent	Totally consent	Totally consent	Agree	Uncertainty	Totally consent	Totally consent	Totally consent	Totally consent	Totally consent	Totally consent	Agree	Agree	Totally consent	Totally consent	Totally consent
113	Sichuan Province	Female	18	Others	No	3	Yes	Unselected	Selected	Unselected	Unselected	Unselected	Unselected	Unselected	Selected	Unselected	Uncertainty	Agree	Totally consent	Totally consent	Totally consent	Totally consent	Totally consent	Agree	Totally consent	Uncertainty	Strongly disagree	Strongly disagree	Strongly disagree	Strongly disagree	Uncertainty	Agree	Totally consent	Totally consent	Agree	Totally consent	Totally consent	Agree	Totally consent	Totally consent	Totally consent	Totally consent	Totally consent	Totally consent	Totally consent	Totally consent	Totally consent	Totally consent	Agree
114	Sichuan Province	Female	17	Undergraduate batch	No	5	No	Not included	Not included	Not included	Not included	Not included	Not included	Not included	Not included	Not included	Uncertainty	Uncertainty	Uncertainty	Totally consent	Agree	Agree	Agree	Totally consent	Agree	Uncertainty	Uncertainty	Uncertainty	Agree	Uncertainty	Uncertainty	Agree	Agree	Agree	Agree	Uncertainty	Agree	Agree	Agree	Agree	Uncertainty	Totally consent	Agree	Totally consent	Agree	Totally consent	Totally consent	Agree	Totally consent
115	Sichuan Province	Male	18	Undergraduate batch	Yes	4	Yes	Unselected	Selected	Unselected	Unselected	Selected	Unselected	Selected	Selected	Unselected	Totally consent	Uncertainty	Uncertainty	Uncertainty	Uncertainty	Uncertainty	Uncertainty	Agree	Uncertainty	Uncertainty	Disagree	Disagree	Strongly disagree	Strongly disagree	Agree	Agree	Agree	Agree	Uncertainty	Agree	Disagree	Uncertainty	Agree	Agree	Uncertainty	Uncertainty	Totally consent	Totally consent	Uncertainty	Totally consent	Uncertainty	Totally consent	Agree
116	Sichuan Province	Male	18	Undergraduate batch	Yes	4	Yes	Selected	Selected	Unselected	Unselected	Unselected	Unselected	Unselected	Selected	Unselected	Totally consent	Agree	Totally consent	Totally consent	Agree	Agree	Agree	Agree	Agree	Agree	Totally consent	Disagree	Disagree	Disagree	Agree	Agree	Agree	Agree	Agree	Agree	Agree	Agree	Agree	Agree	Agree	Agree	Totally consent	Totally consent	Totally consent	Totally consent	Totally consent	Totally consent	Totally consent
117	Sichuan Province	Female	18	Undergraduate batch	No	6	No	Not included	Not included	Not included	Not included	Not included	Not included	Not included	Not included	Not included	Totally consent	Strongly disagree	Strongly disagree	Totally consent	Strongly disagree	Totally consent	Strongly disagree	Totally consent	Strongly disagree	Strongly disagree	Strongly disagree	Strongly disagree	Strongly disagree	Strongly disagree	Strongly disagree	Strongly disagree	Strongly disagree	Strongly disagree	Strongly disagree	Strongly disagree	Strongly disagree	Strongly disagree	Strongly disagree	Strongly disagree	Strongly disagree	Totally consent	Totally consent	Totally consent	Totally consent	Totally consent	Totally consent	Totally consent	Totally consent
118	Sichuan Province	Female	18	Undergraduate lot	No	1	Yes	Selected	Selected	Selected	Selected	Selected	Selected	Selected	Selected	Unselected	Agree	Agree	Agree	Agree	Agree	Agree	Agree	Agree	Agree	Strongly disagree	Uncertainty	Agree	Agree	Strongly disagree	Agree	Agree	Agree	Agree	Uncertainty	Agree	Agree	Disagree	Agree	Agree	Agree	Agree	Totally consent	Agree	Agree	Agree	Agree	Agree	Uncertainty
119	Sichuan Province	Female	18	Undergraduate batch	No	6	No	Not included	Not included	Not included	Not included	Not included	Not included	Not included	Not included	Not included	Uncertainty	Uncertainty	Agree	Totally consent	Agree	Totally consent	Agree	Uncertainty	Uncertainty	Agree	Uncertainty	Disagree	Uncertainty	Disagree	Agree	Agree	Agree	Agree	Agree	Agree	Uncertainty	Disagree	Agree	Agree	Uncertainty	Totally consent	Totally consent	Totally consent	Totally consent	Totally consent	Totally consent	Totally consent	Totally consent
120	Sichuan Province	Female	19	Undergraduate batch	No	4	Yes	Unselected	Selected	Unselected	Selected	Selected	Unselected	Selected	Selected	Unselected	Agree	Agree	Agree	Totally consent	Totally consent	Agree	Uncertainty	Totally consent	Totally consent	Uncertainty	Uncertainty	Uncertainty	Uncertainty	Uncertainty	Uncertainty	Agree	Totally consent	Totally consent	Uncertainty	Agree	Uncertainty	Uncertainty	Agree	Totally consent	Totally consent	Totally consent	Totally consent	Totally consent	Totally consent	Totally consent	Totally consent	Totally consent	Agree
121	Sichuan Province	Male	18	Undergraduate lot	No	4	No	Not included	Not included	Not included	Not included	Not included	Not included	Not included	Not included	Not included	Totally consent	Uncertainty	Uncertainty	Totally consent	Uncertainty	Totally consent	Totally consent	Totally consent	Totally consent	Agree	Uncertainty	Disagree	Agree	Disagree	Uncertainty	Uncertainty	Uncertainty	Totally consent	Agree	Agree	Uncertainty	Uncertainty	Agree	Agree	Agree	Agree	Agree	Agree	Agree	Agree	Agree	Agree	Agree
122	Sichuan Province	Male	19	Undergraduate lot	No	4	Yes	Unselected	Selected	Unselected	Unselected	Unselected	Unselected	Selected	Unselected	Unselected	Agree	Disagree	Uncertainty	Uncertainty	Uncertainty	Agree	Agree	Agree	Agree	Uncertainty	Uncertainty	Uncertainty	Uncertainty	Uncertainty	Disagree	Agree	Agree	Agree	Uncertainty	Uncertainty	Uncertainty	Strongly disagree	Uncertainty	Disagree	Uncertainty	Agree	Totally consent	Agree	Agree	Uncertainty	Agree	Agree	Totally consent
123	Sichuan Province	Female	18	Undergraduate lot	No	1	Yes	Selected	Selected	Unselected	Selected	Unselected	Selected	Unselected	Selected	Unselected	Agree	Totally consent	Totally consent	Agree	Totally consent	Agree	Uncertainty	Agree	Agree	Agree	Agree	Agree	Uncertainty	Uncertainty	Totally consent	Totally consent	Totally consent	Totally consent	Agree	Totally consent	Totally consent	Totally consent	Agree	Totally consent	Totally consent	Totally consent	Totally consent	Totally consent	Totally consent	Totally consent	Totally consent	Totally consent	Agree
124	Sichuan Province	Male	18	Undergraduate batch	Yes	6	Yes	Unselected	Selected	Unselected	Unselected	Selected	Unselected	Selected	Unselected	Unselected	Totally consent	Strongly disagree	Totally consent	Totally consent	Totally consent	Totally consent	Totally consent	Totally consent	Totally consent	Totally consent	Uncertainty	Strongly disagree	Totally consent	Totally consent	Strongly disagree	Uncertainty	Totally consent	Totally consent	Strongly disagree	Strongly disagree	Agree	Strongly disagree	Totally consent	Totally consent	Totally consent	Totally consent	Totally consent	Totally consent	Totally consent	Totally consent	Totally consent	Totally consent	Totally consent
125	Sichuan Province	Female	18	Undergraduate batch	Yes	5	Yes	Selected	Selected	Unselected	Unselected	Unselected	Unselected	Selected	Unselected	Unselected	Totally consent	Totally consent	Totally consent	Totally consent	Totally consent	Totally consent	Agree	Uncertainty	Agree	Totally consent	Totally consent	Strongly disagree	Strongly disagree	Strongly disagree	Agree	Totally consent	Totally consent	Totally consent	Disagree	Uncertainty	Totally consent	Totally consent	Totally consent	Totally consent	Uncertainty	Totally consent	Totally consent	Totally consent	Totally consent	Totally consent	Totally consent	Totally consent	Disagree
126	Sichuan Province	Male	19	Undergraduate lot	No	6	Yes	Unselected	Selected	Unselected	Unselected	Selected	Unselected	Unselected	Unselected	Unselected	Agree	Uncertainty	Uncertainty	Agree	Agree	Agree	Disagree	Agree	Uncertainty	Disagree	Uncertainty	Agree	Disagree	Disagree	Uncertainty	Agree	Uncertainty	Totally consent	Uncertainty	Agree	Disagree	Agree	Uncertainty	Uncertainty	Agree	Agree	Totally consent	Totally consent	Agree	Agree	Disagree	Agree	Agree
127	Sichuan Province	Female	18	Undergraduate lot	Yes	4	Yes	Unselected	Selected	Unselected	Unselected	Unselected	Unselected	Unselected	Unselected	Unselected	Agree	Agree	Uncertainty	Totally consent	Agree	Agree	Agree	Agree	Agree	Agree	Disagree	Uncertainty	Uncertainty	Uncertainty	Agree	Totally consent	Totally consent	Totally consent	Totally consent	Uncertainty	Disagree	Disagree	Totally consent	Totally consent	Totally consent	Totally consent	Totally consent	Totally consent	Totally consent	Totally consent	Totally consent	Totally consent	Totally consent
128	Sichuan Province	Female	18	Undergraduate batch	No	4	Yes	Unselected	Selected	Unselected	Unselected	Unselected	Unselected	Unselected	Selected	Unselected	Totally consent	Agree	Agree	Totally consent	Totally consent	Totally consent	Agree	Totally consent	Agree	Totally consent	Agree	Agree	Agree	Disagree	Agree	Totally consent	Totally consent	Totally consent	Uncertainty	Uncertainty	Uncertainty	Uncertainty	Uncertainty	Uncertainty	Totally consent	Totally consent	Totally consent	Totally consent	Totally consent	Totally consent	Totally consent	Totally consent	Totally consent
129	Sichuan Province	Female	19	Undergraduate batch	No	4	Yes	Unselected	Unselected	Unselected	Unselected	Selected	Unselected	Unselected	Selected	Unselected	Agree	Agree	Agree	Agree	Agree	Agree	Agree	Agree	Agree	Agree	Agree	Agree	Disagree	Disagree	Agree	Agree	Agree	Agree	Agree	Agree	Agree	Disagree	Agree	Agree	Totally consent	Totally consent	Totally consent	Totally consent	Totally consent	Totally consent	Totally consent	Totally consent	Totally consent
130	Sichuan Province	Female	18	Undergraduate lot	Yes	4	Yes	Unselected	Selected	Unselected	Unselected	Unselected	Unselected	Unselected	Unselected	Unselected	Disagree	Disagree	Agree	Agree	Agree	Agree	Agree	Agree	Agree	Agree	Agree	Agree	Disagree	Strongly disagree	Strongly disagree	Strongly disagree	Totally consent	Totally consent	Strongly disagree	Strongly disagree	Totally consent	Strongly disagree	Totally consent	Totally consent	Agree	Agree	Agree	Agree	Agree	Agree	Agree	Agree	Agree
131	Sichuan Province	Female	18	Undergraduate batch	No	5	Yes	Unselected	Selected	Selected	Selected	Unselected	Unselected	Unselected	Selected	Unselected	Agree	Uncertainty	Agree	Agree	Agree	Agree	Disagree	Agree	Uncertainty	Agree	Uncertainty	Disagree	Disagree	Disagree	Disagree	Agree	Agree	Agree	Agree	Agree	Agree	Disagree	Agree	Agree	Uncertainty	Agree	Agree	Agree	Agree	Agree	Agree	Agree	Agree
132	Sichuan Province	Female	18	Undergraduate lot	Yes	6	No	Not included	Not included	Not included	Not included	Not included	Not included	Not included	Not included	Not included	Agree	Disagree	Agree	Disagree	Agree	Agree	Disagree	Agree	Disagree	Agree	Strongly disagree	Disagree	Agree	Strongly disagree	Uncertainty	Uncertainty	Uncertainty	Uncertainty	Uncertainty	Uncertainty	Uncertainty	Uncertainty	Agree	Uncertainty	Uncertainty	Uncertainty	Agree	Agree	Agree	Agree	Agree	Agree	Totally consent
133	Sichuan Province	Male	18	Undergraduate batch	No	6	No	Not included	Not included	Not included	Not included	Not included	Not included	Not included	Not included	Not included	Uncertainty	Uncertainty	Agree	Agree	Agree	Disagree	Disagree	Agree	Agree	Disagree	Disagree	Strongly disagree	Strongly disagree	Strongly disagree	Strongly disagree	Strongly disagree	Strongly disagree	Strongly disagree	Agree	Agree	Strongly disagree	Strongly disagree	Agree	Agree	Uncertainty	Uncertainty	Agree	Agree	Uncertainty	Agree	Agree	Agree	Uncertainty
134	Sichuan Province	Male	19	Undergraduate batch	No	6	No	Not included	Not included	Not included	Not included	Not included	Not included	Not included	Not included	Not included	Agree	Disagree	Disagree	Agree	Uncertainty	Uncertainty	Uncertainty	Agree	Uncertainty	Uncertainty	Agree	Agree	Uncertainty	Strongly disagree	Disagree	Disagree	Agree	Agree	Disagree	Disagree	Disagree	Disagree	Disagree	Disagree	Agree	Agree	Agree	Agree	Agree	Agree	Agree	Agree	Agree
135	Sichuan Province	Female	18	Undergraduate batch	Yes	4	No	Not included	Not included	Not included	Not included	Not included	Not included	Not included	Not included	Not included	Totally consent	Uncertainty	Totally consent	Totally consent	Totally consent	Uncertainty	Uncertainty	Totally consent	Totally consent	Uncertainty	Disagree	Agree	Uncertainty	Uncertainty	Totally consent	Uncertainty	Uncertainty	Uncertainty	Agree	Agree	Strongly disagree	Strongly disagree	Agree	Agree	Uncertainty	Uncertainty	Totally consent	Totally consent	Totally consent	Totally consent	Totally consent	Totally consent	Totally consent
136	Sichuan Province	Male	18	Undergraduate batch	No	2	Yes	Unselected	Selected	Unselected	Unselected	Selected	Unselected	Unselected	Unselected	Unselected	Agree	Uncertainty	Agree	Agree	Uncertainty	Agree	Disagree	Agree	Uncertainty	Uncertainty	Uncertainty	Disagree	Disagree	Agree	Uncertainty	Uncertainty	Uncertainty	Agree	Uncertainty	Agree	Disagree	Disagree	Uncertainty	Agree	Agree	Agree	Totally consent	Totally consent	Agree	Agree	Agree	Agree	Agree
137	Sichuan Province	Female	18	Undergraduate batch	Yes	6	No	Not included	Not included	Not included	Not included	Not included	Not included	Not included	Not included	Not included	Uncertainty	Disagree	Agree	Totally consent	Agree	Totally consent	Uncertainty	Totally consent	Uncertainty	Strongly disagree	Uncertainty	Strongly disagree	Totally consent	Totally consent	Agree	Agree	Uncertainty	Agree	Uncertainty	Agree	Uncertainty	Uncertainty	Agree	Agree	Uncertainty	Totally consent	Totally consent	Totally consent	Totally consent	Totally consent	Totally consent	Totally consent	Totally consent
138	Sichuan Province	Male	18	Undergraduate lot	No	5	Yes	Unselected	Selected	Unselected	Unselected	Selected	Unselected	Unselected	Unselected	Unselected	Totally consent	Totally consent	Totally consent	Totally consent	Totally consent	Totally consent	Totally consent	Totally consent	Totally consent	Totally consent	Totally consent	Totally consent	Totally consent	Totally consent	Totally consent	Totally consent	Totally consent	Totally consent	Totally consent	Totally consent	Totally consent	Totally consent	Totally consent	Totally consent	Totally consent	Totally consent	Totally consent	Totally consent	Totally consent	Totally consent	Totally consent	Totally consent	Totally consent
139	Sichuan Province	Male	18	Undergraduate lot	No	3	Yes	Unselected	Selected	Unselected	Selected	Selected	Unselected	Selected	Selected	Unselected	Agree	Agree	Totally consent	Totally consent	Totally consent	Totally consent	Disagree	Totally consent	Totally consent	Disagree	Disagree	Disagree	Disagree	Strongly disagree	Disagree	Disagree	Agree	Agree	Agree	Agree	Agree	Agree	Totally consent	Totally consent	Totally consent	Totally consent	Totally consent	Totally consent	Totally consent	Totally consent	Totally consent	Totally consent	Totally consent
140	Sichuan Province	Female	19	Undergraduate batch	Yes	4	Yes	Selected	Selected	Selected	Selected	Selected	Unselected	Selected	Selected	Unselected	Totally consent	Agree	Totally consent	Uncertainty	Totally consent	Totally consent	Uncertainty	Totally consent	Totally consent	Uncertainty	Disagree	Agree	Agree	Uncertainty	Uncertainty	Agree	Agree	Totally consent	Uncertainty	Agree	Uncertainty	Uncertainty	Totally consent	Totally consent	Agree	Totally consent	Totally consent	Totally consent	Agree	Totally consent	Agree	Totally consent	Totally consent
141	Sichuan Province	Female	18	Special type enrollment control line	No	4	Yes	Unselected	Selected	Selected	Selected	Selected	Unselected	Selected	Unselected	Unselected	Uncertainty	Uncertainty	Disagree	Agree	Uncertainty	Uncertainty	Disagree	Agree	Uncertainty	Disagree	Disagree	Agree	Disagree	Strongly disagree	Uncertainty	Agree	Disagree	Disagree	Uncertainty	Agree	Disagree	Uncertainty	Agree	Agree	Uncertainty	Uncertainty	Totally consent	Agree	Uncertainty	Agree	Uncertainty	Uncertainty	Agree
142	Sichuan Province	Female	18	Undergraduate batch	No	4	Yes	Unselected	Selected	Unselected	Unselected	Unselected	Unselected	Unselected	Unselected	Unselected	Totally consent	Uncertainty	Uncertainty	Totally consent	Totally consent	Totally consent	Strongly disagree	Uncertainty	Totally consent	Uncertainty	Totally consent	Uncertainty	Totally consent	Totally consent	Totally consent	Totally consent	Totally consent	Totally consent	Totally consent	Totally consent	Totally consent	Totally consent	Totally consent	Totally consent	Totally consent	Totally consent	Totally consent	Totally consent	Totally consent	Totally consent	Totally consent	Totally consent	Totally consent
143	Sichuan Province	Female	19	Undergraduate lot	No	5	Yes	Unselected	Selected	Unselected	Unselected	Selected	Unselected	Selected	Unselected	Unselected	Agree	Agree	Totally consent	Totally consent	Agree	Totally consent	Totally consent	Agree	Agree	Uncertainty	Disagree	Disagree	Strongly disagree	Strongly disagree	Agree	Uncertainty	Totally consent	Agree	Uncertainty	Agree	Uncertainty	Uncertainty	Totally consent	Totally consent	Agree	Totally consent	Totally consent	Totally consent	Totally consent	Totally consent	Totally consent	Totally consent	Agree
144	Sichuan Province	Female	18	Undergraduate batch	No	5	Yes	Unselected	Selected	Unselected	Unselected	Unselected	Unselected	Unselected	Selected	Unselected	Agree	Agree	Agree	Totally consent	Agree	Totally consent	Totally consent	Agree	Agree	Uncertainty	Disagree	Totally consent	Disagree	Disagree	Uncertainty	Agree	Agree	Agree	Totally consent	Totally consent	Agree	Agree	Agree	Agree	Totally consent	Totally consent	Totally consent	Totally consent	Totally consent	Totally consent	Totally consent	Totally consent	Totally consent
145	Sichuan Province	Female	18	Undergraduate batch	No	4	Yes	Unselected	Selected	Unselected	Unselected	Unselected	Unselected	Unselected	Unselected	Unselected	Agree	Agree	Agree	Totally consent	Agree	Totally consent	Uncertainty	Totally consent	Agree	Uncertainty	Uncertainty	Disagree	Uncertainty	Strongly disagree	Strongly disagree	Agree	Agree	Agree	Uncertainty	Uncertainty	Uncertainty	Uncertainty	Agree	Agree	Totally consent	Totally consent	Totally consent	Totally consent	Totally consent	Totally consent	Totally consent	Totally consent	Totally consent
146	Sichuan Province	Male	18	Undergraduate lot	No	4	Yes	Unselected	Selected	Unselected	Unselected	Selected	Unselected	Selected	Unselected	Unselected	Agree	Agree	Totally consent	Uncertainty	Agree	Agree	Agree	Agree	Agree	Uncertainty	Uncertainty	Uncertainty	Strongly disagree	Strongly disagree	Disagree	Uncertainty	Agree	Agree	Agree	Agree	Agree	Agree	Totally consent	Totally consent	Agree	Agree	Agree	Agree	Agree	Agree	Agree	Agree	Agree
147	Sichuan Province	Female	18	Undergraduate lot	No	4	Yes	Unselected	Selected	Unselected	Selected	Selected	Selected	Unselected	Unselected	Unselected	Agree	Uncertainty	Totally consent	Agree	Agree	Agree	Uncertainty	Uncertainty	Agree	Uncertainty	Agree	Agree	Disagree	Strongly disagree	Agree	Agree	Agree	Agree	Agree	Agree	Agree	Agree	Agree	Agree	Agree	Agree	Agree	Totally consent	Totally consent	Agree	Agree	Agree	Agree
148	Sichuan Province	Female	17	Undergraduate batch	No	4	Yes	Unselected	Selected	Unselected	Unselected	Selected	Unselected	Unselected	Unselected	Unselected	Uncertainty	Uncertainty	Uncertainty	Agree	Uncertainty	Uncertainty	Uncertainty	Agree	Agree	Uncertainty	Disagree	Disagree	Disagree	Disagree	Uncertainty	Uncertainty	Agree	Agree	Agree	Agree	Uncertainty	Agree	Uncertainty	Uncertainty	Agree	Uncertainty	Agree	Agree	Agree	Agree	Agree	Uncertainty	Agree
149	Sichuan Province	Female	18	Undergraduate batch	No	3	No	Not included	Not included	Not included	Not included	Not included	Not included	Not included	Not included	Not included	Disagree	Disagree	Disagree	Disagree	Disagree	Disagree	Agree	Agree	Totally consent	Disagree	Disagree	Disagree	Disagree	Disagree	Disagree	Disagree	Disagree	Disagree	Disagree	Agree	Disagree	Disagree	Totally consent	Agree	Disagree	Disagree	Disagree	Disagree	Disagree	Totally consent	Disagree	Uncertainty	Totally consent
150	Sichuan Province	Female	18	Undergraduate batch	No	5	Yes	Unselected	Selected	Unselected	Unselected	Unselected	Unselected	Unselected	Unselected	Unselected	Agree	Agree	Agree	Agree	Agree	Agree	Agree	Agree	Uncertainty	Uncertainty	Disagree	Disagree	Disagree	Strongly disagree	Agree	Agree	Agree	Agree	Uncertainty	Disagree	Disagree	Uncertainty	Uncertainty	Agree	Uncertainty	Uncertainty	Totally consent	Totally consent	Totally consent	Totally consent	Totally consent	Totally consent	Totally consent
151	Sichuan Province	Male	18	Undergraduate batch	Yes	3	Yes	Unselected	Selected	Selected	Unselected	Unselected	Unselected	Unselected	Selected	Unselected	Agree	Agree	Agree	Agree	Agree	Agree	Agree	Agree	Agree	Agree	Agree	Agree	Agree	Uncertainty	Agree	Agree	Agree	Agree	Uncertainty	Agree	Agree	Uncertainty	Agree	Uncertainty	Agree	Uncertainty	Agree	Uncertainty	Agree	Agree	Uncertainty	Agree	Agree
152	Sichuan Province	Female	18	Undergraduate second batch	No	3	Yes	Unselected	Selected	Unselected	Unselected	Unselected	Unselected	Selected	Unselected	Unselected	Agree	Agree	Uncertainty	Agree	Uncertainty	Totally consent	Agree	Uncertainty	Uncertainty	Uncertainty	Agree	Uncertainty	Uncertainty	Uncertainty	Uncertainty	Agree	Agree	Agree	Uncertainty	Uncertainty	Agree	Uncertainty	Agree	Uncertainty	Totally consent	Totally consent	Totally consent	Totally consent	Agree	Agree	Totally consent	Totally consent	Agree
153	Sichuan Province	Male	22	Undergraduate lot	No	1	Yes	Selected	Unselected	Unselected	Unselected	Selected	Selected	Unselected	Unselected	Unselected	Agree	Agree	Agree	Agree	Agree	Agree	Agree	Agree	Agree	Agree	Agree	Agree	Agree	Agree	Agree	Agree	Agree	Agree	Agree	Agree	Agree	Agree	Agree	Agree	Agree	Agree	Agree	Agree	Agree	Agree	Agree	Agree	Agree
154	Sichuan Province	Male	19	Undergraduate second batch	No	4	Yes	Selected	Unselected	Unselected	Unselected	Unselected	Unselected	Unselected	Unselected	Unselected	Agree	Agree	Agree	Agree	Agree	Agree	Agree	Agree	Agree	Agree	Agree	Agree	Agree	Strongly disagree	Agree	Agree	Agree	Agree	Uncertainty	Agree	Agree	Agree	Agree	Agree	Agree	Agree	Agree	Agree	Agree	Agree	Agree	Agree	Agree
155	Sichuan Province	Male	18	Undergraduate lot	No	3	Yes	Selected	Selected	Unselected	Unselected	Selected	Unselected	Unselected	Unselected	Unselected	Agree	Uncertainty	Agree	Agree	Agree	Agree	Agree	Uncertainty	Uncertainty	Uncertainty	Uncertainty	Agree	Uncertainty	Uncertainty	Uncertainty	Agree	Agree	Uncertainty	Uncertainty	Uncertainty	Uncertainty	Uncertainty	Uncertainty	Uncertainty	Uncertainty	Uncertainty	Totally consent	Totally consent	Uncertainty	Uncertainty	Uncertainty	Uncertainty	Uncertainty
156	Sichuan Province	Male	19	Undergraduate second batch	No	3	Yes	Unselected	Selected	Unselected	Selected	Selected	Unselected	Unselected	Selected	Unselected	Agree	Agree	Agree	Agree	Agree	Agree	Agree	Agree	Agree	Uncertainty	Uncertainty	Agree	Disagree	Strongly disagree	Agree	Agree	Agree	Agree	Agree	Agree	Agree	Agree	Agree	Agree	Agree	Agree	Agree	Agree	Agree	Agree	Agree	Agree	Agree
157	Sichuan Province	Female	19	Undergraduate second batch	Yes	2	Yes	Unselected	Selected	Unselected	Unselected	Selected	Unselected	Selected	Unselected	Unselected	Totally consent	Totally consent	Totally consent	Totally consent	Totally consent	Totally consent	Totally consent	Totally consent	Totally consent	Strongly disagree	Strongly disagree	Strongly disagree	Strongly disagree	Strongly disagree	Totally consent	Strongly disagree	Strongly disagree	Totally consent	Strongly disagree	Totally consent	Strongly disagree	Strongly disagree	Totally consent	Totally consent	Totally consent	Totally consent	Totally consent	Totally consent	Totally consent	Totally consent	Totally consent	Totally consent	Totally consent
158	Sichuan Province	Female	18	Undergraduate second batch	No	2	Yes	Unselected	Selected	Unselected	Unselected	Selected	Selected	Selected	Selected	Unselected	Agree	Uncertainty	Uncertainty	Uncertainty	Uncertainty	Agree	Disagree	Uncertainty	Uncertainty	Uncertainty	Uncertainty	Disagree	Disagree	Strongly disagree	Uncertainty	Uncertainty	Uncertainty	Uncertainty	Uncertainty	Uncertainty	Uncertainty	Uncertainty	Uncertainty	Uncertainty	Agree	Agree	Agree	Totally consent	Agree	Agree	Agree	Totally consent	Totally consent
159	Sichuan Province	Female	18	Undergraduate second batch	No	1	Yes	Selected	Selected	Unselected	Selected	Unselected	Unselected	Unselected	Selected	Unselected	Agree	Agree	Agree	Disagree	Totally consent	Agree	Agree	Agree	Agree	Disagree	Disagree	Disagree	Disagree	Disagree	Agree	Agree	Agree	Agree	Agree	Agree	Agree	Agree	Agree	Agree	Totally consent	Totally consent	Totally consent	Totally consent	Totally consent	Totally consent	Totally consent	Totally consent	Agree
160	Sichuan Province	Female	18	Undergraduate second batch	No	4	Yes	Unselected	Selected	Unselected	Selected	Selected	Unselected	Selected	Selected	Unselected	Agree	Agree	Agree	Agree	Agree	Agree	Agree	Agree	Agree	Uncertainty	Agree	Agree	Disagree	Disagree	Agree	Agree	Agree	Agree	Agree	Agree	Agree	Disagree	Agree	Agree	Agree	Agree	Agree	Agree	Agree	Agree	Agree	Agree	Agree
161	Sichuan Province	Male	18	Undergraduate lot	No	3	Yes	Unselected	Selected	Unselected	Unselected	Unselected	Unselected	Unselected	Unselected	Unselected	Totally consent	Agree	Totally consent	Totally consent	Totally consent	Totally consent	Totally consent	Totally consent	Agree	Agree	Agree	Agree	Agree	Agree	Agree	Agree	Agree	Agree	Agree	Agree	Agree	Agree	Agree	Agree	Agree	Agree	Agree	Agree	Agree	Agree	Agree	Agree	Agree
162	Sichuan Province	Male	19	Undergraduate lot	No	5	Yes	Selected	Selected	Unselected	Unselected	Selected	Selected	Selected	Unselected	Unselected	Agree	Agree	Uncertainty	Totally consent	Agree	Totally consent	Agree	Totally consent	Uncertainty	Totally consent	Agree	Disagree	Disagree	Totally consent	Uncertainty	Agree	Agree	Agree	Agree	Agree	Agree	Agree	Agree	Agree	Agree	Agree	Totally consent	Totally consent	Totally consent	Totally consent	Totally consent	Totally consent	Totally consent
163	Sichuan Province	Female	19	Undergraduate second batch	No	2	Yes	Selected	Selected	Selected	Selected	Selected	Unselected	Selected	Selected	Unselected	Agree	Uncertainty	Agree	Totally consent	Agree	Agree	Agree	Agree	Agree	Agree	Uncertainty	Uncertainty	Agree	Disagree	Agree	Agree	Agree	Agree	Agree	Agree	Agree	Agree	Agree	Agree	Agree	Agree	Agree	Agree	Agree	Agree	Agree	Agree	Agree
164	Sichuan Province	Male	19	Undergraduate second batch	No	4	Yes	Unselected	Selected	Unselected	Selected	Unselected	Unselected	Unselected	Selected	Unselected	Agree	Agree	Agree	Agree	Agree	Agree	Agree	Agree	Agree	Agree	Agree	Agree	Agree	Uncertainty	Disagree	Agree	Agree	Agree	Agree	Agree	Uncertainty	Agree	Agree	Agree	Agree	Agree	Agree	Agree	Agree	Agree	Agree	Agree	Agree
165	Sichuan Province	Female	19	Undergraduate second batch	No	1	Yes	Unselected	Selected	Unselected	Unselected	Unselected	Unselected	Unselected	Unselected	Unselected	Agree	Agree	Agree	Agree	Agree	Totally consent	Agree	Totally consent	Agree	Uncertainty	Uncertainty	Uncertainty	Agree	Disagree	Uncertainty	Agree	Agree	Agree	Agree	Uncertainty	Agree	Uncertainty	Agree	Agree	Totally consent	Totally consent	Totally consent	Totally consent	Agree	Agree	Agree	Agree	Agree
166	Sichuan Province	Male	19	Undergraduate second batch	No	1	Yes	Unselected	Selected	Unselected	Unselected	Unselected	Unselected	Unselected	Unselected	Unselected	Totally consent	Uncertainty	Uncertainty	Agree	Agree	Agree	Uncertainty	Agree	Agree	Disagree	Disagree	Uncertainty	Disagree	Strongly disagree	Agree	Agree	Agree	Agree	Agree	Uncertainty	Agree	Disagree	Agree	Agree	Totally consent	Agree	Totally consent	Totally consent	Agree	Agree	Agree	Agree	Agree
167	Sichuan Province	Female	18	Undergraduate second batch	No	4	Yes	Selected	Selected	Unselected	Selected	Unselected	Unselected	Unselected	Unselected	Unselected	Agree	Agree	Agree	Totally consent	Agree	Agree	Uncertainty	Totally consent	Uncertainty	Uncertainty	Disagree	Agree	Agree	Disagree	Uncertainty	Agree	Uncertainty	Uncertainty	Agree	Agree	Disagree	Agree	Totally consent	Agree	Totally consent	Totally consent	Totally consent	Totally consent	Totally consent	Totally consent	Totally consent	Totally consent	Totally consent
168	Sichuan Province	Male	19	Undergraduate second batch	No	1	Yes	Unselected	Selected	Selected	Unselected	Unselected	Unselected	Selected	Unselected	Unselected	Totally consent	Totally consent	Totally consent	Totally consent	Uncertainty	Totally consent	Totally consent	Agree	Uncertainty	Uncertainty	Totally consent	Uncertainty	Totally consent	Disagree	Uncertainty	Uncertainty	Totally consent	Totally consent	Totally consent	Totally consent	Totally consent	Uncertainty	Totally consent	Totally consent	Totally consent	Totally consent	Totally consent	Totally consent	Totally consent	Totally consent	Totally consent	Totally consent	Totally consent
169	Sichuan Province	Male	19	Undergraduate second batch	No	4	Yes	Unselected	Selected	Unselected	Unselected	Selected	Unselected	Unselected	Unselected	Unselected	Totally consent	Agree	Agree	Agree	Agree	Agree	Agree	Agree	Agree	Agree	Uncertainty	Agree	Strongly disagree	Strongly disagree	Agree	Agree	Agree	Agree	Agree	Agree	Agree	Agree	Agree	Agree	Agree	Agree	Agree	Agree	Agree	Agree	Agree	Agree	Agree
170	Sichuan Province	Female	18	Undergraduate second batch	No	1	Yes	Unselected	Selected	Unselected	Unselected	Unselected	Unselected	Unselected	Unselected	Unselected	Agree	Agree	Agree	Agree	Agree	Uncertainty	Uncertainty	Agree	Agree	Disagree	Disagree	Disagree	Disagree	Disagree	Agree	Agree	Agree	Agree	Agree	Agree	Agree	Disagree	Agree	Agree	Agree	Agree	Agree	Agree	Agree	Agree	Agree	Agree	Agree
171	Sichuan Province	Female	18	Undergraduate second batch	No	2	Yes	Unselected	Selected	Unselected	Unselected	Selected	Unselected	Unselected	Unselected	Unselected	Totally consent	Uncertainty	Agree	Totally consent	Agree	Agree	Uncertainty	Totally consent	Totally consent	Uncertainty	Uncertainty	Uncertainty	Agree	Strongly disagree	Disagree	Totally consent	Totally consent	Totally consent	Uncertainty	Agree	Uncertainty	Disagree	Totally consent	Totally consent	Totally consent	Totally consent	Totally consent	Totally consent	Totally consent	Totally consent	Totally consent	Totally consent	Totally consent
172	Sichuan Province	Female	18	Undergraduate lot	No	5	Yes	Selected	Selected	Selected	Selected	Unselected	Unselected	Unselected	Selected	Unselected	Agree	Agree	Agree	Agree	Agree	Agree	Agree	Agree	Agree	Agree	Agree	Agree	Agree	Agree	Agree	Agree	Agree	Agree	Agree	Agree	Agree	Agree	Agree	Agree	Agree	Agree	Agree	Agree	Agree	Agree	Agree	Agree	Agree
173	Sichuan Province	Female	20	Undergraduate lot	No	4	No	Not included	Not included	Not included	Not included	Not included	Not included	Not included	Not included	Not included	Totally consent	Uncertainty	Uncertainty	Totally consent	Uncertainty	Agree	Agree	Agree	Totally consent	Uncertainty	Agree	Agree	Disagree	Agree	Strongly disagree	Agree	Agree	Totally consent	Uncertainty	Totally consent	Disagree	Strongly disagree	Totally consent	Totally consent	Totally consent	Totally consent	Totally consent	Totally consent	Totally consent	Totally consent	Totally consent	Totally consent	Totally consent
174	Sichuan Province	Male	18	Undergraduate second batch	No	3	Yes	Unselected	Selected	Unselected	Unselected	Unselected	Unselected	Unselected	Unselected	Unselected	Uncertainty	Disagree	Uncertainty	Totally consent	Disagree	Totally consent	Disagree	Uncertainty	Uncertainty	Uncertainty	Agree	Uncertainty	Agree	Totally consent	Uncertainty	Agree	Agree	Agree	Agree	Agree	Agree	Agree	Agree	Agree	Agree	Agree	Agree	Agree	Agree	Agree	Agree	Agree	Agree
175	Sichuan Province	Male	19	Undergraduate second batch	No	3	Yes	Selected	Selected	Selected	Selected	Selected	Unselected	Selected	Selected	Unselected	Totally consent	Totally consent	Totally consent	Totally consent	Totally consent	Totally consent	Totally consent	Totally consent	Totally consent	Totally consent	Totally consent	Totally consent	Totally consent	Totally consent	Totally consent	Totally consent	Totally consent	Totally consent	Totally consent	Totally consent	Totally consent	Totally consent	Totally consent	Totally consent	Totally consent	Totally consent	Totally consent	Totally consent	Totally consent	Totally consent	Totally consent	Totally consent	Totally consent
176	Sichuan Province	Male	18	Undergraduate second batch	No	1	Yes	Unselected	Selected	Unselected	Selected	Unselected	Unselected	Unselected	Unselected	Selected	Strongly disagree	Strongly disagree	Strongly disagree	Strongly disagree	Strongly disagree	Strongly disagree	Strongly disagree	Strongly disagree	Strongly disagree	Strongly disagree	Strongly disagree	Strongly disagree	Strongly disagree	Strongly disagree	Strongly disagree	Strongly disagree	Strongly disagree	Strongly disagree	Strongly disagree	Strongly disagree	Strongly disagree	Strongly disagree	Strongly disagree	Strongly disagree	Strongly disagree	Strongly disagree	Strongly disagree	Strongly disagree	Strongly disagree	Strongly disagree	Strongly disagree	Strongly disagree	Strongly disagree
177	Sichuan Province	Female	19	Undergraduate lot	Yes	3	Yes	Unselected	Unselected	Unselected	Unselected	Selected	Unselected	Selected	Selected	Unselected	Agree	Uncertainty	Uncertainty	Agree	Agree	Agree	Uncertainty	Agree	Agree	Uncertainty	Uncertainty	Uncertainty	Uncertainty	Uncertainty	Uncertainty	Uncertainty	Uncertainty	Uncertainty	Agree	Uncertainty	Uncertainty	Uncertainty	Agree	Agree	Agree	Agree	Agree	Agree	Agree	Agree	Agree	Agree	Agree
178	Sichuan Province	Male	18	Undergraduate second batch	No	1	Yes	Unselected	Selected	Unselected	Unselected	Unselected	Unselected	Unselected	Unselected	Unselected	Uncertainty	Agree	Agree	Agree	Totally consent	Totally consent	Uncertainty	Totally consent	Totally consent	Uncertainty	Uncertainty	Uncertainty	Uncertainty	Strongly disagree	Disagree	Totally consent	Totally consent	Totally consent	Disagree	Agree	Strongly disagree	Strongly disagree	Agree	Agree	Totally consent	Totally consent	Totally consent	Totally consent	Totally consent	Totally consent	Totally consent	Totally consent	Totally consent
179	Sichuan Province	Male	18	Undergraduate second batch	No	1	Yes	Selected	Selected	Selected	Selected	Selected	Selected	Selected	Selected	Unselected	Agree	Uncertainty	Uncertainty	Totally consent	Uncertainty	Agree	Disagree	Totally consent	Agree	Uncertainty	Uncertainty	Agree	Disagree	Strongly disagree	Agree	Agree	Agree	Agree	Agree	Totally consent	Agree	Agree	Agree	Agree	Totally consent	Totally consent	Totally consent	Totally consent	Totally consent	Totally consent	Totally consent	Totally consent	Totally consent
180	Sichuan Province	Female	18	Undergraduate second batch	No	6	Yes	Selected	Selected	Unselected	Unselected	Selected	Unselected	Selected	Selected	Unselected	Agree	Agree	Agree	Totally consent	Totally consent	Uncertainty	Uncertainty	Uncertainty	Totally consent	Uncertainty	Agree	Agree	Uncertainty	Disagree	Agree	Agree	Agree	Agree	Agree	Agree	Agree	Agree	Totally consent	Agree	Totally consent	Totally consent	Totally consent	Totally consent	Totally consent	Totally consent	Totally consent	Uncertainty	Uncertainty
181	Sichuan Province	Female	19	Undergraduate batch	No	5	Yes	Unselected	Selected	Unselected	Unselected	Selected	Unselected	Selected	Selected	Unselected	Totally consent	Agree	Agree	Agree	Agree	Agree	Agree	Agree	Agree	Agree	Agree	Agree	Agree	Uncertainty	Agree	Agree	Agree	Agree	Agree	Agree	Strongly disagree	Strongly disagree	Agree	Agree	Agree	Agree	Agree	Agree	Agree	Agree	Agree	Agree	Agree
182	Sichuan Province	Male	19	Undergraduate second batch	No	3	Yes	Selected	Selected	Unselected	Selected	Unselected	Unselected	Unselected	Selected	Unselected	Uncertainty	Uncertainty	Uncertainty	Totally consent	Totally consent	Totally consent	Totally consent	Totally consent	Totally consent	Uncertainty	Uncertainty	Uncertainty	Uncertainty	Strongly disagree	Agree	Totally consent	Totally consent	Totally consent	Agree	Totally consent	Agree	Totally consent	Agree	Totally consent	Totally consent	Totally consent	Totally consent	Totally consent	Totally consent	Totally consent	Totally consent	Totally consent	Totally consent
183	Sichuan Province	Male	17	Undergraduate second batch	No	2	Yes	Unselected	Selected	Unselected	Unselected	Selected	Unselected	Selected	Selected	Unselected	Uncertainty	Uncertainty	Uncertainty	Agree	Uncertainty	Uncertainty	Uncertainty	Agree	Uncertainty	Uncertainty	Uncertainty	Uncertainty	Uncertainty	Uncertainty	Agree	Uncertainty	Uncertainty	Uncertainty	Uncertainty	Agree	Uncertainty	Uncertainty	Agree	Agree	Uncertainty	Uncertainty	Agree	Agree	Uncertainty	Agree	Agree	Agree	Agree
184	Sichuan Province	Male	18	Undergraduate second batch	No	1	Yes	Selected	Selected	Unselected	Selected	Unselected	Unselected	Unselected	Unselected	Unselected	Agree	Agree	Uncertainty	Totally consent	Totally consent	Totally consent	Totally consent	Totally consent	Uncertainty	Totally consent	Totally consent	Uncertainty	Agree	Agree	Agree	Agree	Agree	Agree	Agree	Agree	Agree	Agree	Agree	Agree	Totally consent	Totally consent	Totally consent	Totally consent	Totally consent	Totally consent	Totally consent	Totally consent	Totally consent
185	Sichuan Province	Female	18	Undergraduate second batch	No	2	Yes	Unselected	Unselected	Unselected	Unselected	Selected	Unselected	Selected	Unselected	Unselected	Agree	Agree	Agree	Agree	Agree	Uncertainty	Agree	Agree	Agree	Uncertainty	Uncertainty	Uncertainty	Strongly disagree	Strongly disagree	Uncertainty	Uncertainty	Agree	Agree	Uncertainty	Uncertainty	Uncertainty	Uncertainty	Totally consent	Agree	Agree	Uncertainty	Agree	Uncertainty	Agree	Agree	Agree	Agree	Agree
186	Sichuan Province	Male	19	Undergraduate second batch	No	2	Yes	Unselected	Selected	Unselected	Unselected	Unselected	Unselected	Unselected	Unselected	Unselected	Totally consent	Agree	Totally consent	Totally consent	Totally consent	Agree	Agree	Totally consent	Agree	Strongly disagree	Agree	Strongly disagree	Strongly disagree	Strongly disagree	Strongly disagree	Totally consent	Totally consent	Totally consent	Disagree	Disagree	Agree	Agree	Totally consent	Totally consent	Totally consent	Agree	Agree	Agree	Disagree	Agree	Agree	Agree	Agree
187	Sichuan Province	Female	18	Undergraduate second batch	No	2	Yes	Selected	Selected	Selected	Selected	Selected	Selected	Selected	Selected	Unselected	Totally consent	Uncertainty	Agree	Agree	Totally consent	Agree	Agree	Agree	Totally consent	Agree	Agree	Disagree	Uncertainty	Strongly disagree	Agree	Agree	Agree	Agree	Agree	Agree	Uncertainty	Totally consent	Totally consent	Totally consent	Totally consent	Totally consent	Totally consent	Totally consent	Totally consent	Totally consent	Totally consent	Totally consent	Agree
188	Sichuan Province	Male	18	Undergraduate second batch	No	2	Yes	Selected	Selected	Selected	Selected	Selected	Selected	Selected	Selected	Unselected	Agree	Uncertainty	Agree	Agree	Agree	Agree	Agree	Agree	Agree	Uncertainty	Uncertainty	Uncertainty	Uncertainty	Disagree	Agree	Agree	Agree	Agree	Agree	Agree	Agree	Agree	Agree	Agree	Agree	Agree	Agree	Agree	Agree	Agree	Agree	Agree	Agree
189	Sichuan Province	Male	18	Undergraduate batch	No	5	Yes	Unselected	Selected	Unselected	Unselected	Selected	Unselected	Selected	Unselected	Unselected	Totally consent	Totally consent	Totally consent	Totally consent	Totally consent	Totally consent	Totally consent	Totally consent	Totally consent	Agree	Uncertainty	Uncertainty	Uncertainty	Agree	Totally consent	Uncertainty	Uncertainty	Uncertainty	Uncertainty	Totally consent	Agree	Disagree	Agree	Totally consent	Totally consent	Totally consent	Totally consent	Totally consent	Totally consent	Totally consent	Totally consent	Totally consent	Totally consent
190	Sichuan Province	Female	18	Undergraduate lot	No	4	No	Not included	Not included	Not included	Not included	Not included	Not included	Not included	Not included	Not included	Uncertainty	Uncertainty	Uncertainty	Uncertainty	Uncertainty	Uncertainty	Uncertainty	Uncertainty	Uncertainty	Uncertainty	Totally consent	Agree	Uncertainty	Uncertainty	Uncertainty	Uncertainty	Uncertainty	Uncertainty	Uncertainty	Uncertainty	Uncertainty	Uncertainty	Uncertainty	Agree	Agree	Agree	Agree	Agree	Uncertainty	Agree	Agree	Agree	Totally consent
191	Sichuan Province	Female	18	Undergraduate second batch	No	4	No	Not included	Not included	Not included	Not included	Not included	Not included	Not included	Not included	Not included	Agree	Uncertainty	Uncertainty	Totally consent	Agree	Uncertainty	Uncertainty	Agree	Uncertainty	Agree	Disagree	Disagree	Agree	Uncertainty	Uncertainty	Uncertainty	Agree	Agree	Agree	Agree	Agree	Uncertainty	Agree	Agree	Uncertainty	Uncertainty	Totally consent	Totally consent	Totally consent	Totally consent	Totally consent	Agree	Agree
192	Sichuan Province	Male	18	Undergraduate second batch	No	2	Yes	Unselected	Selected	Unselected	Selected	Selected	Unselected	Unselected	Selected	Unselected	Agree	Uncertainty	Uncertainty	Totally consent	Agree	Uncertainty	Uncertainty	Totally consent	Agree	Uncertainty	Agree	Agree	Disagree	Disagree	Disagree	Uncertainty	Agree	Agree	Disagree	Uncertainty	Disagree	Uncertainty	Agree	Agree	Totally consent	Totally consent	Totally consent	Totally consent	Totally consent	Totally consent	Totally consent	Totally consent	Totally consent
193	Sichuan Province	Male	18	Undergraduate second batch	No	3	Yes	Unselected	Unselected	Unselected	Unselected	Selected	Unselected	Selected	Unselected	Unselected	Agree	Agree	Agree	Agree	Agree	Agree	Agree	Agree	Agree	Agree	Agree	Agree	Agree	Agree	Agree	Agree	Agree	Agree	Agree	Agree	Agree	Agree	Agree	Agree	Agree	Agree	Agree	Agree	Agree	Agree	Agree	Agree	Agree
194	Sichuan Province	Male	20	Undergraduate second batch	No	6	Yes	Unselected	Unselected	Unselected	Unselected	Unselected	Unselected	Unselected	Selected	Unselected	Totally consent	Totally consent	Totally consent	Totally consent	Totally consent	Totally consent	Totally consent	Totally consent	Totally consent	Totally consent	Totally consent	Strongly disagree	Totally consent	Uncertainty	Totally consent	Totally consent	Totally consent	Totally consent	Totally consent	Totally consent	Totally consent	Totally consent	Totally consent	Totally consent	Totally consent	Totally consent	Totally consent	Totally consent	Totally consent	Totally consent	Totally consent	Totally consent	Totally consent
195	Sichuan Province	Female	19	Undergraduate lot	No	3	Yes	Unselected	Unselected	Unselected	Selected	Selected	Unselected	Selected	Selected	Unselected	Agree	Agree	Uncertainty	Agree	Uncertainty	Uncertainty	Agree	Agree	Disagree	Uncertainty	Uncertainty	Disagree	Disagree	Disagree	Agree	Disagree	Disagree	Disagree	Agree	Agree	Uncertainty	Uncertainty	Agree	Agree	Agree	Agree	Totally consent	Totally consent	Totally consent	Totally consent	Agree	Agree	Totally consent
196	Sichuan Province	Male	18	Undergraduate second batch	No	3	Yes	Unselected	Selected	Unselected	Unselected	Selected	Unselected	Unselected	Unselected	Unselected	Agree	Uncertainty	Uncertainty	Agree	Agree	Uncertainty	Uncertainty	Agree	Uncertainty	Uncertainty	Agree	Uncertainty	Disagree	Agree	Agree	Uncertainty	Uncertainty	Agree	Agree	Agree	Uncertainty	Uncertainty	Agree	Agree	Agree	Agree	Agree	Agree	Agree	Agree	Agree	Agree	Agree
197	Yunnan Province	Male	19	Undergraduate batch	No	6	Yes	Selected	Selected	Unselected	Unselected	Selected	Unselected	Unselected	Selected	Unselected	Totally consent	Agree	Totally consent	Totally consent	Totally consent	Totally consent	Totally consent	Agree	Uncertainty	Totally consent	Disagree	Disagree	Totally consent	Agree	Totally consent	Totally consent	Totally consent	Totally consent	Agree	Uncertainty	Agree	Totally consent	Agree	Totally consent	Totally consent	Totally consent	Totally consent	Totally consent	Totally consent	Totally consent	Totally consent	Totally consent	Agree
198	Yunnan Province	Male	18	Undergraduate lot	Yes	6	No	Not included	Not included	Not included	Not included	Not included	Not included	Not included	Not included	Not included	Totally consent	Strongly disagree	Disagree	Totally consent	Uncertainty	Totally consent	Strongly disagree	Uncertainty	Strongly disagree	Disagree	Strongly disagree	Strongly disagree	Strongly disagree	Strongly disagree	Disagree	Disagree	Disagree	Disagree	Disagree	Agree	Uncertainty	Uncertainty	Agree	Disagree	Strongly disagree	Totally consent	Totally consent	Totally consent	Totally consent	Totally consent	Totally consent	Totally consent	Totally consent
199	Yunnan Province	Male	19	Undergraduate batch	No	6	Yes	Selected	Selected	Unselected	Unselected	Selected	Unselected	Unselected	Selected	Unselected	Agree	Uncertainty	Uncertainty	Agree	Agree	Agree	Agree	Agree	Agree	Uncertainty	Uncertainty	Agree	Agree	Totally consent	Uncertainty	Uncertainty	Uncertainty	Uncertainty	Uncertainty	Uncertainty	Uncertainty	Uncertainty	Agree	Agree	Uncertainty	Uncertainty	Agree	Agree	Agree	Agree	Agree	Agree	Uncertainty
200	Yunnan Province	Male	18	Undergraduate batch	No	6	Yes	Unselected	Selected	Unselected	Unselected	Selected	Unselected	Selected	Unselected	Unselected	Totally consent	Uncertainty	Totally consent	Totally consent	Uncertainty	Totally consent	Uncertainty	Agree	Uncertainty	Strongly disagree	Uncertainty	Disagree	Totally consent	Uncertainty	Uncertainty	Totally consent	Agree	Totally consent	Strongly disagree	Uncertainty	Uncertainty	Disagree	Agree	Agree	Uncertainty	Totally consent	Totally consent	Totally consent	Totally consent	Totally consent	Totally consent	Totally consent	Agree
201	Yunnan Province	Male	19	Undergraduate lot	Yes	5	Yes	Unselected	Selected	Unselected	Unselected	Selected	Selected	Selected	Selected	Unselected	Uncertainty	Uncertainty	Uncertainty	Totally consent	Totally consent	Totally consent	Totally consent	Totally consent	Totally consent	Totally consent	Totally consent	Totally consent	Totally consent	Totally consent	Totally consent	Totally consent	Totally consent	Totally consent	Totally consent	Totally consent	Totally consent	Totally consent	Totally consent	Totally consent	Totally consent	Totally consent	Totally consent	Totally consent	Totally consent	Totally consent	Totally consent	Totally consent	Totally consent
202	Yunnan Province	Male	18	Undergraduate batch	Yes	3	Yes	Unselected	Selected	Unselected	Selected	Unselected	Unselected	Selected	Unselected	Unselected	Uncertainty	Uncertainty	Uncertainty	Agree	Agree	Agree	Disagree	Disagree	Uncertainty	Uncertainty	Uncertainty	Uncertainty	Uncertainty	Uncertainty	Agree	Uncertainty	Agree	Uncertainty	Uncertainty	Agree	Uncertainty	Uncertainty	Agree	Agree	Agree	Agree	Agree	Agree	Agree	Agree	Agree	Agree	Uncertainty
203	Yunnan Province	Female	18	Undergraduate lot	No	3	Yes	Unselected	Unselected	Unselected	Selected	Selected	Unselected	Unselected	Selected	Unselected	Agree	Agree	Uncertainty	Agree	Agree	Agree	Agree	Agree	Agree	Uncertainty	Uncertainty	Uncertainty	Agree	Disagree	Agree	Uncertainty	Agree	Agree	Agree	Agree	Uncertainty	Uncertainty	Agree	Agree	Agree	Agree	Agree	Agree	Agree	Agree	Agree	Agree	Agree
204	Yunnan Province	Male	17	Undergraduate batch	No	5	Yes	Unselected	Selected	Selected	Selected	Unselected	Unselected	Unselected	Unselected	Unselected	Agree	Agree	Agree	Agree	Agree	Agree	Agree	Agree	Agree	Uncertainty	Disagree	Uncertainty	Disagree	Uncertainty	Uncertainty	Uncertainty	Agree	Agree	Uncertainty	Uncertainty	Uncertainty	Uncertainty	Agree	Agree	Uncertainty	Uncertainty	Agree	Agree	Agree	Totally consent	Totally consent	Totally consent	Agree
205	Yunnan Province	Male	18	Special type enrollment control line	No	3	Yes	Unselected	Selected	Unselected	Selected	Selected	Unselected	Selected	Selected	Unselected	Uncertainty	Agree	Totally consent	Totally consent	Totally consent	Totally consent	Uncertainty	Uncertainty	Totally consent	Uncertainty	Agree	Strongly disagree	Strongly disagree	Strongly disagree	Disagree	Disagree	Uncertainty	Uncertainty	Uncertainty	Agree	Uncertainty	Uncertainty	Totally consent	Totally consent	Totally consent	Totally consent	Totally consent	Totally consent	Agree	Totally consent	Totally consent	Totally consent	Totally consent
206	Yunnan Province	Female	17	Undergraduate batch	Yes	3	Yes	Unselected	Selected	Unselected	Unselected	Unselected	Unselected	Selected	Selected	Unselected	Agree	Uncertainty	Agree	Totally consent	Totally consent	Totally consent	Totally consent	Agree	Totally consent	Uncertainty	Disagree	Disagree	Disagree	Disagree	Totally consent	Totally consent	Totally consent	Totally consent	Totally consent	Totally consent	Totally consent	Disagree	Totally consent	Totally consent	Totally consent	Totally consent	Totally consent	Totally consent	Totally consent	Totally consent	Totally consent	Totally consent	Totally consent
207	Yunnan Province	Female	18	Undergraduate batch	No	4	Yes	Selected	Selected	Selected	Selected	Unselected	Unselected	Selected	Selected	Unselected	Uncertainty	Agree	Uncertainty	Totally consent	Totally consent	Totally consent	Uncertainty	Agree	Agree	Uncertainty	Strongly disagree	Disagree	Disagree	Disagree	Uncertainty	Agree	Agree	Totally consent	Agree	Agree	Agree	Uncertainty	Agree	Agree	Agree	Agree	Agree	Agree	Agree	Agree	Agree	Agree	Totally consent
208	Yunnan Province	Female	18	Undergraduate batch	No	3	Yes	Unselected	Selected	Selected	Selected	Selected	Unselected	Selected	Selected	Unselected	Agree	Uncertainty	Uncertainty	Uncertainty	Agree	Totally consent	Agree	Agree	Agree	Agree	Agree	Agree	Agree	Agree	Agree	Agree	Agree	Agree	Disagree	Agree	Disagree	Disagree	Agree	Agree	Agree	Agree	Agree	Agree	Agree	Agree	Agree	Agree	Agree
209	Yunnan Province	Male	18	Undergraduate lot	No	4	Yes	Unselected	Unselected	Unselected	Unselected	Unselected	Unselected	Selected	Selected	Unselected	Totally consent	Agree	Disagree	Totally consent	Uncertainty	Totally consent	Uncertainty	Totally consent	Totally consent	Strongly disagree	Uncertainty	Disagree	Strongly disagree	Totally consent	Strongly disagree	Totally consent	Totally consent	Totally consent	Strongly disagree	Totally consent	Strongly disagree	Strongly disagree	Totally consent	Totally consent	Totally consent	Totally consent	Totally consent	Totally consent	Totally consent	Totally consent	Totally consent	Totally consent	Totally consent
210	Yunnan Province	Male	19	Undergraduate batch	No	2	Yes	Selected	Selected	Unselected	Unselected	Selected	Unselected	Unselected	Unselected	Unselected	Agree	Agree	Agree	Agree	Totally consent	Totally consent	Totally consent	Agree	Totally consent	Totally consent	Totally consent	Totally consent	Totally consent	Totally consent	Totally consent	Agree	Totally consent	Agree	Agree	Totally consent	Agree	Totally consent	Agree	Totally consent	Agree	Totally consent	Agree	Agree	Totally consent	Agree	Agree	Totally consent	Totally consent
211	Yunnan Province	Male	18	Undergraduate lot	No	4	No	Not included	Not included	Not included	Not included	Not included	Not included	Not included	Not included	Not included	Agree	Uncertainty	Uncertainty	Agree	Uncertainty	Totally consent	Totally consent	Totally consent	Uncertainty	Totally consent	Uncertainty	Disagree	Uncertainty	Uncertainty	Disagree	Agree	Agree	Agree	Strongly disagree	Agree	Agree	Strongly disagree	Totally consent	Totally consent	Uncertainty	Agree	Totally consent	Totally consent	Totally consent	Totally consent	Totally consent	Totally consent	Totally consent
212	Yunnan Province	Male	18	Undergraduate batch	No	5	Yes	Unselected	Unselected	Unselected	Unselected	Unselected	Unselected	Selected	Unselected	Unselected	Uncertainty	Agree	Agree	Uncertainty	Agree	Agree	Agree	Uncertainty	Agree	Uncertainty	Disagree	Disagree	Disagree	Disagree	Disagree	Disagree	Agree	Agree	Disagree	Agree	Agree	Disagree	Agree	Agree	Agree	Agree	Uncertainty	Agree	Agree	Agree	Uncertainty	Disagree	Uncertainty
213	Yunnan Province	Female	18	Undergraduate batch	No	5	Yes	Unselected	Selected	Unselected	Unselected	Unselected	Unselected	Selected	Unselected	Unselected	Totally consent	Uncertainty	Agree	Agree	Totally consent	Totally consent	Uncertainty	Totally consent	Uncertainty	Totally consent	Disagree	Disagree	Totally consent	Disagree	Agree	Agree	Agree	Agree	Uncertainty	Agree	Totally consent	Uncertainty	Totally consent	Totally consent	Uncertainty	Totally consent	Uncertainty	Totally consent	Totally consent	Totally consent	Totally consent	Totally consent	Totally consent
214	Yunnan Province	Female	18	Undergraduate lot	No	3	Yes	Unselected	Unselected	Unselected	Selected	Selected	Unselected	Selected	Selected	Unselected	Uncertainty	Disagree	Uncertainty	Uncertainty	Uncertainty	Agree	Agree	Totally consent	Agree	Disagree	Uncertainty	Agree	Disagree	Disagree	Agree	Agree	Agree	Agree	Agree	Uncertainty	Disagree	Strongly disagree	Agree	Agree	Totally consent	Totally consent	Totally consent	Totally consent	Uncertainty	Totally consent	Uncertainty	Totally consent	Totally consent
215	Yunnan Province	Female	19	Undergraduate batch	No	4	Yes	Unselected	Unselected	Unselected	Unselected	Selected	Unselected	Selected	Unselected	Unselected	Uncertainty	Disagree	Strongly disagree	Uncertainty	Agree	Uncertainty	Disagree	Totally consent	Uncertainty	Disagree	Agree	Agree	Disagree	Strongly disagree	Uncertainty	Disagree	Agree	Agree	Agree	Agree	Uncertainty	Agree	Totally consent	Totally consent	Agree	Totally consent	Totally consent	Totally consent	Totally consent	Agree	Agree	Totally consent	Agree
216	Yunnan Province	Male	19	Undergraduate batch	No	4	Yes	Selected	Selected	Unselected	Selected	Selected	Unselected	Unselected	Unselected	Unselected	Agree	Agree	Agree	Totally consent	Agree	Totally consent	Agree	Totally consent	Totally consent	Agree	Totally consent	Disagree	Disagree	Disagree	Totally consent	Agree	Agree	Totally consent	Totally consent	Totally consent	Agree	Totally consent	Totally consent	Totally consent	Totally consent	Totally consent	Totally consent	Totally consent	Totally consent	Totally consent	Totally consent	Totally consent	Totally consent
217	Yunnan Province	Female	18	Undergraduate batch	No	4	No	Not included	Not included	Not included	Not included	Not included	Not included	Not included	Not included	Not included	Totally consent	Uncertainty	Agree	Totally consent	Agree	Totally consent	Agree	Disagree	Agree	Agree	Uncertainty	Disagree	Disagree	Strongly disagree	Agree	Agree	Agree	Agree	Agree	Agree	Uncertainty	Strongly disagree	Agree	Agree	Agree	Totally consent	Totally consent	Totally consent	Totally consent	Totally consent	Totally consent	Totally consent	Agree
218	Yunnan Province	Male	18	Undergraduate batch	No	2	Yes	Unselected	Unselected	Unselected	Unselected	Selected	Selected	Selected	Unselected	Unselected	Agree	Uncertainty	Uncertainty	Agree	Uncertainty	Uncertainty	Uncertainty	Agree	Agree	Uncertainty	Disagree	Agree	Disagree	Disagree	Uncertainty	Uncertainty	Uncertainty	Uncertainty	Agree	Agree	Uncertainty	Agree	Agree	Uncertainty	Agree	Agree	Agree	Agree	Agree	Agree	Agree	Agree	Agree
219	Yunnan Province	Female	18	Undergraduate lot	Yes	2	Yes	Selected	Selected	Unselected	Selected	Selected	Unselected	Selected	Selected	Unselected	Uncertainty	Disagree	Disagree	Uncertainty	Disagree	Disagree	Disagree	Agree	Disagree	Disagree	Agree	Agree	Strongly disagree	Strongly disagree	Uncertainty	Uncertainty	Uncertainty	Uncertainty	Uncertainty	Agree	Agree	Agree	Agree	Uncertainty	Uncertainty	Uncertainty	Totally consent	Totally consent	Agree	Totally consent	Agree	Agree	Agree
220	Yunnan Province	Male	19	Undergraduate lot	No	3	Yes	Unselected	Unselected	Unselected	Unselected	Selected	Unselected	Selected	Unselected	Unselected	Agree	Uncertainty	Agree	Agree	Agree	Agree	Uncertainty	Totally consent	Uncertainty	Uncertainty	Disagree	Agree	Disagree	Strongly disagree	Agree	Agree	Agree	Agree	Agree	Agree	Agree	Agree	Agree	Uncertainty	Agree	Agree	Agree	Agree	Agree	Agree	Agree	Agree	Agree
221	Yunnan Province	Male	18	Undergraduate second batch	Yes	3	Yes	Unselected	Selected	Selected	Unselected	Selected	Unselected	Unselected	Selected	Unselected	Uncertainty	Uncertainty	Uncertainty	Totally consent	Totally consent	Totally consent	Uncertainty	Totally consent	Totally consent	Totally consent	Disagree	Uncertainty	Uncertainty	Uncertainty	Uncertainty	Uncertainty	Uncertainty	Uncertainty	Uncertainty	Uncertainty	Uncertainty	Uncertainty	Uncertainty	Uncertainty	Totally consent	Totally consent	Totally consent	Totally consent	Totally consent	Totally consent	Totally consent	Totally consent	Totally consent
222	Yunnan Province	Male	18	Undergraduate lot	No	1	Yes	Selected	Selected	Selected	Unselected	Selected	Selected	Selected	Unselected	Unselected	Totally consent	Totally consent	Totally consent	Totally consent	Totally consent	Totally consent	Uncertainty	Uncertainty	Agree	Totally consent	Totally consent	Uncertainty	Agree	Strongly disagree	Agree	Totally consent	Totally consent	Totally consent	Totally consent	Totally consent	Agree	Agree	Uncertainty	Totally consent	Totally consent	Totally consent	Totally consent	Totally consent	Totally consent	Totally consent	Totally consent	Uncertainty	Uncertainty
223	Yunnan Province	Male	17	Undergraduate lot	No	4	No	Not included	Not included	Not included	Not included	Not included	Not included	Not included	Not included	Not included	Uncertainty	Uncertainty	Uncertainty	Uncertainty	Uncertainty	Uncertainty	Uncertainty	Uncertainty	Uncertainty	Uncertainty	Uncertainty	Uncertainty	Uncertainty	Uncertainty	Uncertainty	Uncertainty	Uncertainty	Uncertainty	Uncertainty	Uncertainty	Uncertainty	Uncertainty	Uncertainty	Uncertainty	Uncertainty	Uncertainty	Totally consent	Totally consent	Uncertainty	Uncertainty	Uncertainty	Uncertainty	Totally consent
224	Yunnan Province	Male	18	Undergraduate lot	No	2	Yes	Selected	Selected	Unselected	Selected	Unselected	Unselected	Unselected	Unselected	Unselected	Uncertainty	Uncertainty	Uncertainty	Agree	Agree	Agree	Uncertainty	Agree	Agree	Uncertainty	Uncertainty	Disagree	Uncertainty	Uncertainty	Uncertainty	Uncertainty	Uncertainty	Uncertainty	Uncertainty	Uncertainty	Uncertainty	Uncertainty	Uncertainty	Uncertainty	Agree	Agree	Agree	Agree	Agree	Agree	Agree	Agree	Agree
225	Yunnan Province	Male	21	Undergraduate batch	No	6	No	Not included	Not included	Not included	Not included	Not included	Not included	Not included	Not included	Not included	Totally consent	Uncertainty	Uncertainty	Totally consent	Uncertainty	Totally consent	Uncertainty	Totally consent	Totally consent	Strongly disagree	Strongly disagree	Strongly disagree	Strongly disagree	Strongly disagree	Totally consent	Totally consent	Totally consent	Uncertainty	Strongly disagree	Totally consent	Strongly disagree	Totally consent	Totally consent	Totally consent	Uncertainty	Totally consent	Totally consent	Totally consent	Totally consent	Totally consent	Totally consent	Totally consent	Totally consent
226	Yunnan Province	Female	18	Undergraduate lot	No	3	Yes	Unselected	Unselected	Unselected	Selected	Unselected	Unselected	Unselected	Unselected	Unselected	Agree	Uncertainty	Agree	Agree	Agree	Agree	Agree	Agree	Agree	Agree	Uncertainty	Disagree	Disagree	Disagree	Uncertainty	Uncertainty	Agree	Agree	Uncertainty	Agree	Uncertainty	Uncertainty	Agree	Uncertainty	Uncertainty	Uncertainty	Agree	Agree	Agree	Agree	Agree	Agree	Agree
227	Yunnan Province	Female	19	Undergraduate batch	No	1	Yes	Unselected	Unselected	Unselected	Unselected	Selected	Unselected	Selected	Selected	Unselected	Agree	Uncertainty	Agree	Agree	Totally consent	Totally consent	Agree	Totally consent	Totally consent	Agree	Uncertainty	Uncertainty	Uncertainty	Strongly disagree	Totally consent	Agree	Disagree	Totally consent	Totally consent	Totally consent	Agree	Agree	Totally consent	Totally consent	Totally consent	Totally consent	Totally consent	Totally consent	Agree	Totally consent	Totally consent	Totally consent	Agree
228	Yunnan Province	Female	19	Undergraduate lot	Yes	3	Yes	Unselected	Unselected	Unselected	Selected	Selected	Unselected	Unselected	Unselected	Unselected	Agree	Uncertainty	Agree	Totally consent	Uncertainty	Uncertainty	Uncertainty	Uncertainty	Uncertainty	Uncertainty	Uncertainty	Agree	Uncertainty	Disagree	Agree	Agree	Agree	Agree	Agree	Agree	Agree	Uncertainty	Totally consent	Totally consent	Uncertainty	Totally consent	Totally consent	Totally consent	Totally consent	Totally consent	Totally consent	Totally consent	Totally consent
229	Yunnan Province	Female	18	Undergraduate lot	Yes	5	No	Not included	Not included	Not included	Not included	Not included	Not included	Not included	Not included	Not included	Totally consent	Uncertainty	Disagree	Totally consent	Uncertainty	Totally consent	Uncertainty	Totally consent	Totally consent	Disagree	Strongly disagree	Disagree	Strongly disagree	Strongly disagree	Strongly disagree	Strongly disagree	Strongly disagree	Strongly disagree	Strongly disagree	Uncertainty	Strongly disagree	Strongly disagree	Uncertainty	Strongly disagree	Totally consent	Totally consent	Totally consent	Totally consent	Totally consent	Totally consent	Totally consent	Totally consent	Totally consent
230	Yunnan Province	Female	20	Undergraduate batch	No	5	Yes	Unselected	Unselected	Unselected	Unselected	Unselected	Unselected	Selected	Unselected	Unselected	Agree	Uncertainty	Uncertainty	Agree	Agree	Agree	Uncertainty	Totally consent	Totally consent	Uncertainty	Disagree	Disagree	Totally consent	Disagree	Disagree	Agree	Agree	Totally consent	Agree	Agree	Agree	Disagree	Totally consent	Agree	Uncertainty	Agree	Totally consent	Totally consent	Agree	Totally consent	Uncertainty	Totally consent	Totally consent
231	Yunnan Province	Male	18	Undergraduate batch	No	6	Yes	Unselected	Selected	Unselected	Unselected	Selected	Unselected	Unselected	Unselected	Unselected	Totally consent	Uncertainty	Disagree	Agree	Agree	Agree	Uncertainty	Agree	Agree	Disagree	Disagree	Agree	Disagree	Disagree	Uncertainty	Uncertainty	Agree	Agree	Uncertainty	Agree	Uncertainty	Strongly disagree	Totally consent	Agree	Agree	Agree	Agree	Agree	Agree	Agree	Agree	Agree	Agree
232	Yunnan Province	Female	19	Undergraduate batch	No	3	No	Not included	Not included	Not included	Not included	Not included	Not included	Not included	Not included	Not included	Agree	Uncertainty	Agree	Agree	Uncertainty	Disagree	Disagree	Agree	Agree	Uncertainty	Agree	Disagree	Agree	Strongly disagree	Uncertainty	Agree	Agree	Agree	Uncertainty	Agree	Agree	Agree	Agree	Agree	Uncertainty	Disagree	Totally consent	Totally consent	Uncertainty	Totally consent	Uncertainty	Totally consent	Totally consent
233	Yunnan Province	Female	18	Undergraduate batch	No	4	Yes	Unselected	Unselected	Unselected	Unselected	Selected	Unselected	Unselected	Unselected	Unselected	Agree	Uncertainty	Uncertainty	Agree	Uncertainty	Agree	Uncertainty	Agree	Agree	Disagree	Disagree	Disagree	Uncertainty	Disagree	Uncertainty	Uncertainty	Uncertainty	Uncertainty	Uncertainty	Uncertainty	Uncertainty	Uncertainty	Agree	Agree	Agree	Agree	Agree	Agree	Agree	Agree	Agree	Agree	Uncertainty
234	Yunnan Province	Male	18	Undergraduate lot	No	4	No	Not included	Not included	Not included	Not included	Not included	Not included	Not included	Not included	Not included	Agree	Uncertainty	Uncertainty	Agree	Agree	Agree	Disagree	Agree	Uncertainty	Agree	Agree	Agree	Totally consent	Disagree	Uncertainty	Uncertainty	Agree	Agree	Disagree	Disagree	Agree	Uncertainty	Agree	Uncertainty	Agree	Agree	Totally consent	Totally consent	Agree	Totally consent	Agree	Agree	Totally consent
235	Yunnan Province	Male	18	Undergraduate lot	No	1	Yes	Unselected	Selected	Unselected	Unselected	Selected	Unselected	Unselected	Unselected	Unselected	Totally consent	Totally consent	Totally consent	Totally consent	Totally consent	Totally consent	Totally consent	Totally consent	Totally consent	Totally consent	Totally consent	Totally consent	Totally consent	Totally consent	Totally consent	Totally consent	Totally consent	Totally consent	Totally consent	Totally consent	Totally consent	Totally consent	Totally consent	Totally consent	Totally consent	Totally consent	Uncertainty	Uncertainty	Totally consent	Totally consent	Totally consent	Totally consent	Totally consent
236	Yunnan Province	Male	20	Undergraduate second batch	No	5	Yes	Unselected	Selected	Unselected	Unselected	Selected	Unselected	Selected	Unselected	Unselected	Agree	Disagree	Uncertainty	Agree	Uncertainty	Agree	Uncertainty	Totally consent	Totally consent	Uncertainty	Uncertainty	Uncertainty	Uncertainty	Uncertainty	Uncertainty	Uncertainty	Uncertainty	Agree	Agree	Agree	Uncertainty	Uncertainty	Uncertainty	Uncertainty	Agree	Agree	Totally consent	Totally consent	Uncertainty	Agree	Agree	Agree	Agree
237	Yunnan Province	Male	18	Undergraduate batch	No	5	No	Not included	Not included	Not included	Not included	Not included	Not included	Not included	Not included	Not included	Disagree	Disagree	Disagree	Agree	Disagree	Agree	Disagree	Agree	Disagree	Disagree	Disagree	Disagree	Disagree	Disagree	Disagree	Agree	Agree	Agree	Agree	Agree	Agree	Agree	Agree	Agree	Disagree	Agree	Totally consent	Totally consent	Disagree	Disagree	Uncertainty	Agree	Agree
238	Yunnan Province	Female	17	Undergraduate batch	No	5	No	Not included	Not included	Not included	Not included	Not included	Not included	Not included	Not included	Not included	Agree	Uncertainty	Agree	Agree	Uncertainty	Agree	Disagree	Agree	Uncertainty	Disagree	Strongly disagree	Strongly disagree	Totally consent	Uncertainty	Uncertainty	Uncertainty	Uncertainty	Uncertainty	Uncertainty	Agree	Uncertainty	Uncertainty	Agree	Agree	Uncertainty	Agree	Totally consent	Totally consent	Totally consent	Totally consent	Totally consent	Totally consent	Totally consent
239	Yunnan Province	Female	18	Undergraduate lot	No	3	Yes	Unselected	Unselected	Unselected	Unselected	Unselected	Unselected	Unselected	Selected	Unselected	Agree	Agree	Agree	Totally consent	Totally consent	Totally consent	Totally consent	Totally consent	Totally consent	Uncertainty	Uncertainty	Disagree	Disagree	Uncertainty	Agree	Agree	Agree	Agree	Agree	Agree	Agree	Agree	Agree	Agree	Totally consent	Totally consent	Totally consent	Totally consent	Totally consent	Totally consent	Totally consent	Totally consent	Agree
240	Yunnan Province	Male	18	Undergraduate batch	No	5	Yes	Unselected	Selected	Selected	Selected	Unselected	Unselected	Selected	Unselected	Unselected	Totally consent	Uncertainty	Agree	Totally consent	Agree	Totally consent	Strongly disagree	Totally consent	Uncertainty	Uncertainty	Strongly disagree	Disagree	Strongly disagree	Strongly disagree	Uncertainty	Strongly disagree	Uncertainty	Totally consent	Strongly disagree	Uncertainty	Strongly disagree	Strongly disagree	Uncertainty	Uncertainty	Uncertainty	Totally consent	Totally consent	Totally consent	Totally consent	Totally consent	Totally consent	Totally consent	Totally consent
241	Yunnan Province	Male	20	Undergraduate batch	No	4	Yes	Unselected	Selected	Unselected	Unselected	Unselected	Unselected	Unselected	Unselected	Unselected	Agree	Agree	Agree	Agree	Uncertainty	Agree	Disagree	Totally consent	Agree	Agree	Disagree	Uncertainty	Totally consent	Agree	Uncertainty	Disagree	Agree	Agree	Disagree	Uncertainty	Uncertainty	Disagree	Agree	Agree	Totally consent	Totally consent	Totally consent	Totally consent	Totally consent	Totally consent	Totally consent	Totally consent	Totally consent
242	Yunnan Province	Female	19	Undergraduate lot	Yes	3	Yes	Selected	Selected	Selected	Unselected	Selected	Unselected	Unselected	Unselected	Unselected	Totally consent	Agree	Agree	Totally consent	Agree	Agree	Agree	Agree	Agree	Agree	Agree	Agree	Agree	Agree	Agree	Agree	Agree	Agree	Agree	Agree	Agree	Agree	Agree	Agree	Agree	Agree	Agree	Agree	Agree	Agree	Agree	Agree	Agree
243	Yunnan Province	Female	18	Undergraduate lot	No	1	Yes	Unselected	Unselected	Unselected	Unselected	Unselected	Unselected	Unselected	Selected	Unselected	Uncertainty	Agree	Agree	Agree	Agree	Agree	Agree	Agree	Agree	Uncertainty	Uncertainty	Uncertainty	Uncertainty	Disagree	Uncertainty	Uncertainty	Agree	Uncertainty	Uncertainty	Uncertainty	Uncertainty	Uncertainty	Agree	Agree	Agree	Agree	Agree	Agree	Agree	Agree	Agree	Agree	Agree
244	Yunnan Province	Male	18	Undergraduate lot	No	4	Yes	Unselected	Selected	Unselected	Selected	Selected	Unselected	Selected	Selected	Unselected	Agree	Uncertainty	Agree	Totally consent	Agree	Agree	Uncertainty	Totally consent	Agree	Disagree	Agree	Uncertainty	Agree	Strongly disagree	Agree	Agree	Agree	Agree	Uncertainty	Agree	Uncertainty	Disagree	Totally consent	Uncertainty	Agree	Agree	Agree	Agree	Agree	Agree	Agree	Agree	Agree
245	Yunnan Province	Male	18	Undergraduate lot	No	1	Yes	Unselected	Unselected	Unselected	Unselected	Unselected	Unselected	Selected	Unselected	Unselected	Totally consent	Totally consent	Totally consent	Totally consent	Totally consent	Totally consent	Totally consent	Totally consent	Totally consent	Agree	Agree	Agree	Strongly disagree	Strongly disagree	Agree	Agree	Agree	Agree	Agree	Agree	Agree	Agree	Totally consent	Agree	Totally consent	Totally consent	Totally consent	Totally consent	Totally consent	Totally consent	Totally consent	Totally consent	Disagree
246	Yunnan Province	Female	17	Undergraduate lot	No	3	Yes	Selected	Selected	Unselected	Selected	Selected	Unselected	Unselected	Unselected	Unselected	Uncertainty	Uncertainty	Uncertainty	Uncertainty	Uncertainty	Agree	Uncertainty	Uncertainty	Uncertainty	Uncertainty	Uncertainty	Uncertainty	Uncertainty	Uncertainty	Uncertainty	Uncertainty	Uncertainty	Agree	Agree	Agree	Agree	Uncertainty	Uncertainty	Uncertainty	Uncertainty	Uncertainty	Uncertainty	Uncertainty	Uncertainty	Agree	Agree	Uncertainty	Agree
247	Yunnan Province	Female	18	Undergraduate batch	Yes	4	Yes	Unselected	Unselected	Unselected	Unselected	Selected	Unselected	Unselected	Unselected	Unselected	Uncertainty	Uncertainty	Agree	Agree	Agree	Agree	Uncertainty	Agree	Agree	Disagree	Agree	Agree	Disagree	Disagree	Agree	Disagree	Agree	Agree	Disagree	Agree	Disagree	Uncertainty	Agree	Agree	Agree	Agree	Agree	Agree	Uncertainty	Agree	Agree	Agree	Agree
248	Yunnan Province	Female	19	Undergraduate lot	No	3	Yes	Unselected	Selected	Unselected	Unselected	Selected	Unselected	Unselected	Unselected	Unselected	Agree	Agree	Agree	Agree	Agree	Agree	Agree	Agree	Agree	Agree	Agree	Agree	Agree	Agree	Agree	Agree	Agree	Agree	Agree	Agree	Agree	Agree	Agree	Agree	Agree	Agree	Agree	Agree	Agree	Agree	Agree	Agree	Agree
249	Yunnan Province	Female	19	Undergraduate batch	Yes	2	Yes	Unselected	Unselected	Unselected	Unselected	Selected	Unselected	Unselected	Unselected	Unselected	Agree	Disagree	Disagree	Agree	Uncertainty	Agree	Disagree	Agree	Agree	Disagree	Strongly disagree	Agree	Agree	Strongly disagree	Uncertainty	Uncertainty	Uncertainty	Uncertainty	Uncertainty	Uncertainty	Uncertainty	Uncertainty	Uncertainty	Uncertainty	Agree	Agree	Agree	Agree	Agree	Agree	Agree	Agree	Agree
250	Yunnan Province	Male	19	Undergraduate batch	No	2	No	Not included	Not included	Not included	Not included	Not included	Not included	Not included	Not included	Not included	Agree	Agree	Totally consent	Uncertainty	Agree	Agree	Agree	Agree	Uncertainty	Agree	Uncertainty	Agree	Uncertainty	Disagree	Agree	Totally consent	Totally consent	Totally consent	Agree	Totally consent	Agree	Totally consent	Totally consent	Agree	Agree	Agree	Totally consent	Agree	Agree	Agree	Agree	Agree	Agree
251	Yunnan Province	Male	19	Undergraduate batch	Yes	4	Yes	Unselected	Selected	Unselected	Unselected	Selected	Unselected	Selected	Unselected	Unselected	Uncertainty	Uncertainty	Uncertainty	Uncertainty	Agree	Agree	Uncertainty	Agree	Uncertainty	Uncertainty	Uncertainty	Disagree	Agree	Uncertainty	Agree	Agree	Agree	Agree	Agree	Agree	Agree	Agree	Agree	Agree	Agree	Agree	Agree	Agree	Agree	Agree	Agree	Totally consent	Totally consent
252	Yunnan Province	Male	17	Undergraduate batch	Yes	4	No	Not included	Not included	Not included	Not included	Not included	Not included	Not included	Not included	Not included	Totally consent	Uncertainty	Agree	Totally consent	Uncertainty	Totally consent	Agree	Uncertainty	Uncertainty	Agree	Uncertainty	Uncertainty	Totally consent	Disagree	Agree	Agree	Agree	Agree	Agree	Agree	Agree	Agree	Agree	Agree	Uncertainty	Totally consent	Totally consent	Totally consent	Totally consent	Totally consent	Totally consent	Totally consent	Agree
253	Yunnan Province	Female	18	Undergraduate batch	No	3	Yes	Unselected	Selected	Unselected	Unselected	Selected	Unselected	Selected	Selected	Unselected	Uncertainty	Uncertainty	Uncertainty	Agree	Agree	Agree	Uncertainty	Agree	Agree	Uncertainty	Uncertainty	Disagree	Uncertainty	Disagree	Agree	Agree	Agree	Agree	Agree	Agree	Agree	Agree	Agree	Agree	Totally consent	Totally consent	Totally consent	Totally consent	Totally consent	Totally consent	Totally consent	Totally consent	Agree
254	Yunnan Province	Female	18	Undergraduate lot	No	6	No	Not included	Not included	Not included	Not included	Not included	Not included	Not included	Not included	Not included	Agree	Uncertainty	Disagree	Agree	Uncertainty	Totally consent	Disagree	Totally consent	Uncertainty	Strongly disagree	Disagree	Agree	Strongly disagree	Strongly disagree	Strongly disagree	Strongly disagree	Strongly disagree	Agree	Strongly disagree	Totally consent	Strongly disagree	Strongly disagree	Agree	Agree	Totally consent	Totally consent	Totally consent	Totally consent	Uncertainty	Totally consent	Uncertainty	Disagree	Totally consent
255	Yunnan Province	Female	18	Undergraduate batch	No	3	Yes	Unselected	Selected	Unselected	Unselected	Selected	Unselected	Unselected	Selected	Unselected	Agree	Disagree	Agree	Agree	Uncertainty	Uncertainty	Disagree	Disagree	Disagree	Agree	Agree	Agree	Disagree	Disagree	Agree	Agree	Agree	Agree	Agree	Agree	Agree	Agree	Agree	Agree	Uncertainty	Uncertainty	Totally consent	Totally consent	Agree	Agree	Totally consent	Totally consent	Totally consent
256	Yunnan Province	Female	18	Undergraduate lot	No	5	Yes	Unselected	Unselected	Unselected	Unselected	Unselected	Unselected	Selected	Selected	Unselected	Uncertainty	Agree	Totally consent	Agree	Totally consent	Totally consent	Agree	Uncertainty	Agree	Agree	Disagree	Strongly disagree	Strongly disagree	Uncertainty	Uncertainty	Uncertainty	Uncertainty	Uncertainty	Uncertainty	Totally consent	Totally consent	Uncertainty	Totally consent	Agree	Agree	Totally consent	Totally consent	Totally consent	Totally consent	Totally consent	Totally consent	Totally consent	Totally consent
257	Yunnan Province	Male	18	Undergraduate lot	No	4	Yes	Unselected	Selected	Selected	Selected	Selected	Unselected	Selected	Selected	Unselected	Agree	Agree	Totally consent	Totally consent	Totally consent	Totally consent	Totally consent	Totally consent	Totally consent	Uncertainty	Agree	Disagree	Agree	Disagree	Disagree	Agree	Agree	Agree	Agree	Disagree	Uncertainty	Disagree	Totally consent	Totally consent	Agree	Agree	Agree	Agree	Agree	Agree	Agree	Agree	Agree
258	Yunnan Province	Male	18	Undergraduate lot	No	2	Yes	Unselected	Unselected	Unselected	Unselected	Selected	Unselected	Unselected	Unselected	Unselected	Disagree	Disagree	Uncertainty	Agree	Uncertainty	Agree	Agree	Agree	Agree	Disagree	Disagree	Totally consent	Disagree	Disagree	Disagree	Disagree	Disagree	Uncertainty	Uncertainty	Disagree	Uncertainty	Agree	Uncertainty	Uncertainty	Agree	Agree	Agree	Uncertainty	Uncertainty	Agree	Agree	Agree	Agree
259	Yunnan Province	Female	18	Undergraduate batch	No	2	Yes	Selected	Selected	Selected	Selected	Selected	Selected	Unselected	Unselected	Unselected	Uncertainty	Uncertainty	Uncertainty	Uncertainty	Agree	Agree	Strongly disagree	Totally consent	Agree	Disagree	Strongly disagree	Totally consent	Disagree	Strongly disagree	Agree	Agree	Agree	Agree	Agree	Agree	Agree	Uncertainty	Agree	Agree	Agree	Agree	Totally consent	Totally consent	Agree	Totally consent	Uncertainty	Agree	Agree
260	Yunnan Province	Male	18	Undergraduate batch	No	4	Yes	Selected	Selected	Selected	Unselected	Selected	Unselected	Selected	Unselected	Unselected	Agree	Uncertainty	Uncertainty	Agree	Agree	Agree	Uncertainty	Agree	Agree	Disagree	Disagree	Uncertainty	Disagree	Disagree	Uncertainty	Uncertainty	Uncertainty	Uncertainty	Agree	Agree	Uncertainty	Agree	Agree	Agree	Agree	Agree	Totally consent	Totally consent	Totally consent	Totally consent	Totally consent	Totally consent	Totally consent
261	Yunnan Province	Female	19	Undergraduate batch	No	4	Yes	Selected	Selected	Selected	Selected	Selected	Selected	Selected	Selected	Unselected	Totally consent	Totally consent	Totally consent	Totally consent	Totally consent	Totally consent	Totally consent	Totally consent	Totally consent	Totally consent	Totally consent	Totally consent	Totally consent	Totally consent	Totally consent	Totally consent	Totally consent	Totally consent	Totally consent	Totally consent	Totally consent	Totally consent	Totally consent	Totally consent	Totally consent	Totally consent	Totally consent	Totally consent	Totally consent	Totally consent	Totally consent	Totally consent	Totally consent
262	Yunnan Province	Female	19	Undergraduate batch	No	5	Yes	Unselected	Unselected	Unselected	Unselected	Selected	Unselected	Unselected	Unselected	Unselected	Agree	Disagree	Agree	Agree	Agree	Agree	Uncertainty	Agree	Agree	Agree	Uncertainty	Strongly disagree	Uncertainty	Strongly disagree	Agree	Uncertainty	Agree	Agree	Agree	Agree	Agree	Agree	Agree	Agree	Agree	Agree	Agree	Agree	Agree	Agree	Agree	Agree	Uncertainty
263	Yunnan Province	Female	19	Undergraduate lot	No	2	Yes	Unselected	Selected	Unselected	Unselected	Unselected	Unselected	Unselected	Unselected	Unselected	Agree	Uncertainty	Agree	Totally consent	Agree	Totally consent	Uncertainty	Agree	Uncertainty	Uncertainty	Uncertainty	Uncertainty	Uncertainty	Disagree	Uncertainty	Uncertainty	Agree	Agree	Uncertainty	Agree	Agree	Uncertainty	Agree	Agree	Totally consent	Totally consent	Totally consent	Totally consent	Totally consent	Totally consent	Totally consent	Totally consent	Totally consent
264	Yunnan Province	Female	18	Undergraduate batch	Yes	3	Yes	Unselected	Selected	Unselected	Unselected	Selected	Unselected	Unselected	Selected	Unselected	Agree	Agree	Agree	Agree	Agree	Agree	Agree	Agree	Agree	Agree	Uncertainty	Uncertainty	Uncertainty	Uncertainty	Uncertainty	Agree	Agree	Agree	Uncertainty	Agree	Agree	Uncertainty	Agree	Agree	Agree	Agree	Agree	Agree	Agree	Uncertainty	Agree	Agree	Agree
265	Yunnan Province	Female	19	Undergraduate batch	No	1	Yes	Unselected	Selected	Unselected	Unselected	Selected	Unselected	Selected	Selected	Unselected	Agree	Agree	Uncertainty	Uncertainty	Totally consent	Totally consent	Uncertainty	Totally consent	Totally consent	Disagree	Strongly disagree	Agree	Strongly disagree	Strongly disagree	Agree	Disagree	Agree	Agree	Agree	Agree	Agree	Agree	Agree	Agree	Agree	Agree	Totally consent	Agree	Agree	Totally consent	Uncertainty	Totally consent	Totally consent
266	Yunnan Province	Female	19	Undergraduate lot	No	1	Yes	Unselected	Selected	Unselected	Selected	Selected	Selected	Selected	Selected	Unselected	Agree	Totally consent	Totally consent	Totally consent	Totally consent	Agree	Agree	Totally consent	Totally consent	Agree	Agree	Agree	Disagree	Disagree	Totally consent	Uncertainty	Uncertainty	Uncertainty	Agree	Totally consent	Uncertainty	Agree	Totally consent	Totally consent	Agree	Agree	Agree	Agree	Agree	Totally consent	Agree	Agree	Totally consent
267	Sichuan Province	Male	18	Undergraduate lot	No	4	Yes	Unselected	Selected	Unselected	Selected	Selected	Unselected	Unselected	Unselected	Unselected	Uncertainty	Uncertainty	Uncertainty	Uncertainty	Uncertainty	Uncertainty	Uncertainty	Agree	Uncertainty	Uncertainty	Uncertainty	Uncertainty	Uncertainty	Uncertainty	Uncertainty	Uncertainty	Uncertainty	Uncertainty	Uncertainty	Uncertainty	Uncertainty	Uncertainty	Uncertainty	Uncertainty	Uncertainty	Uncertainty	Uncertainty	Uncertainty	Uncertainty	Uncertainty	Uncertainty	Uncertainty	Uncertainty
268	Sichuan Province	Male	18	Undergraduate lot	No	2	Yes	Unselected	Selected	Unselected	Unselected	Unselected	Unselected	Selected	Selected	Unselected	Totally consent	Totally consent	Totally consent	Totally consent	Totally consent	Totally consent	Totally consent	Totally consent	Totally consent	Uncertainty	Uncertainty	Uncertainty	Agree	Disagree	Uncertainty	Uncertainty	Uncertainty	Agree	Agree	Agree	Uncertainty	Uncertainty	Agree	Agree	Totally consent	Totally consent	Totally consent	Totally consent	Totally consent	Totally consent	Totally consent	Totally consent	Totally consent
269	Yunnan Province	Female	17	Undergraduate lot	No	2	Yes	Unselected	Unselected	Unselected	Unselected	Unselected	Unselected	Selected	Unselected	Unselected	Totally consent	Agree	Agree	Agree	Agree	Totally consent	Agree	Totally consent	Totally consent	Uncertainty	Uncertainty	Uncertainty	Agree	Disagree	Agree	Uncertainty	Agree	Agree	Agree	Agree	Agree	Uncertainty	Totally consent	Agree	Totally consent	Totally consent	Totally consent	Totally consent	Agree	Totally consent	Totally consent	Agree	Agree
270	Yunnan Province	Female	18	Undergraduate batch	No	2	Yes	Unselected	Selected	Unselected	Unselected	Selected	Unselected	Unselected	Unselected	Unselected	Agree	Totally consent	Totally consent	Totally consent	Totally consent	Totally consent	Uncertainty	Totally consent	Totally consent	Agree	Agree	Disagree	Disagree	Strongly disagree	Agree	Agree	Totally consent	Agree	Agree	Totally consent	Agree	Totally consent	Totally consent	Totally consent	Totally consent	Totally consent	Totally consent	Totally consent	Totally consent	Totally consent	Totally consent	Totally consent	Totally consent
271	Yunnan Province	Female	18	Undergraduate batch	Yes	3	No	Not included	Not included	Not included	Not included	Not included	Not included	Not included	Not included	Not included	Agree	Disagree	Agree	Agree	Agree	Agree	Uncertainty	Agree	Uncertainty	Uncertainty	Uncertainty	Disagree	Uncertainty	Disagree	Uncertainty	Uncertainty	Uncertainty	Uncertainty	Uncertainty	Agree	Disagree	Strongly disagree	Agree	Agree	Agree	Totally consent	Totally consent	Totally consent	Agree	Agree	Totally consent	Totally consent	Totally consent
272	Yunnan Province	Female	18	Undergraduate lot	No	5	Yes	Unselected	Selected	Unselected	Unselected	Unselected	Unselected	Unselected	Unselected	Unselected	Totally consent	Uncertainty	Uncertainty	Totally consent	Agree	Totally consent	Agree	Totally consent	Agree	Uncertainty	Disagree	Disagree	Disagree	Disagree	Disagree	Agree	Agree	Agree	Disagree	Disagree	Disagree	Disagree	Agree	Agree	Totally consent	Totally consent	Totally consent	Totally consent	Totally consent	Totally consent	Totally consent	Totally consent	Totally consent
273	Sichuan Province	Female	18	Undergraduate batch	No	2	Yes	Unselected	Selected	Unselected	Unselected	Unselected	Unselected	Selected	Unselected	Unselected	Agree	Agree	Agree	Agree	Agree	Agree	Agree	Agree	Agree	Agree	Uncertainty	Uncertainty	Disagree	Disagree	Agree	Agree	Agree	Agree	Agree	Agree	Agree	Uncertainty	Agree	Agree	Totally consent	Totally consent	Totally consent	Totally consent	Totally consent	Totally consent	Totally consent	Totally consent	Totally consent
274	Yunnan Province	Female	19	Undergraduate second batch	No	3	Yes	Unselected	Unselected	Unselected	Unselected	Selected	Unselected	Selected	Selected	Unselected	Agree	Agree	Agree	Agree	Agree	Agree	Agree	Agree	Agree	Uncertainty	Uncertainty	Strongly disagree	Disagree	Disagree	Disagree	Agree	Agree	Agree	Disagree	Agree	Agree	Uncertainty	Agree	Agree	Uncertainty	Agree	Totally consent	Totally consent	Totally consent	Totally consent	Agree	Totally consent	Totally consent
275	Yunnan Province	Female	19	Undergraduate lot	No	4	No	Not included	Not included	Not included	Not included	Not included	Not included	Not included	Not included	Not included	Disagree	Strongly disagree	Strongly disagree	Strongly disagree	Strongly disagree	Strongly disagree	Strongly disagree	Strongly disagree	Strongly disagree	Strongly disagree	Totally consent	Agree	Disagree	Strongly disagree	Strongly disagree	Strongly disagree	Strongly disagree	Strongly disagree	Strongly disagree	Strongly disagree	Strongly disagree	Strongly disagree	Strongly disagree	Strongly disagree	Uncertainty	Uncertainty	Agree	Uncertainty	Uncertainty	Totally consent	Disagree	Totally consent	Totally consent
276	Yunnan Province	Male	18	Undergraduate lot	Yes	3	Yes	Selected	Unselected	Selected	Unselected	Unselected	Selected	Unselected	Unselected	Unselected	Totally consent	Agree	Totally consent	Agree	Agree	Agree	Agree	Uncertainty	Uncertainty	Disagree	Disagree	Disagree	Disagree	Disagree	Uncertainty	Uncertainty	Agree	Totally consent	Agree	Agree	Totally consent	Agree	Uncertainty	Uncertainty	Totally consent	Totally consent	Totally consent	Totally consent	Totally consent	Totally consent	Totally consent	Totally consent	Totally consent
277	Yunnan Province	Male	18	Undergraduate batch	No	5	Yes	Selected	Selected	Unselected	Selected	Selected	Unselected	Selected	Unselected	Unselected	Totally consent	Agree	Agree	Totally consent	Totally consent	Totally consent	Uncertainty	Uncertainty	Uncertainty	Uncertainty	Disagree	Agree	Strongly disagree	Strongly disagree	Disagree	Totally consent	Totally consent	Totally consent	Uncertainty	Uncertainty	Totally consent	Uncertainty	Totally consent	Totally consent	Totally consent	Totally consent	Agree	Agree	Totally consent	Agree	Totally consent	Totally consent	Disagree
278	Sichuan Province	Male	18	Undergraduate lot	Yes	4	Yes	Selected	Unselected	Unselected	Unselected	Unselected	Unselected	Unselected	Unselected	Unselected	Agree	Agree	Agree	Agree	Agree	Agree	Agree	Agree	Agree	Agree	Agree	Agree	Agree	Agree	Uncertainty	Uncertainty	Uncertainty	Uncertainty	Uncertainty	Uncertainty	Uncertainty	Uncertainty	Uncertainty	Uncertainty	Uncertainty	Uncertainty	Uncertainty	Uncertainty	Uncertainty	Uncertainty	Uncertainty	Strongly disagree	Totally consent
279	Sichuan Province	Male	18	Undergraduate second batch	No	1	Yes	Selected	Selected	Selected	Selected	Selected	Selected	Selected	Selected	Selected	Uncertainty	Uncertainty	Uncertainty	Uncertainty	Uncertainty	Uncertainty	Uncertainty	Uncertainty	Uncertainty	Uncertainty	Uncertainty	Uncertainty	Uncertainty	Uncertainty	Totally consent	Totally consent	Totally consent	Totally consent	Totally consent	Totally consent	Totally consent	Strongly disagree	Totally consent	Totally consent	Uncertainty	Uncertainty	Uncertainty	Uncertainty	Uncertainty	Uncertainty	Uncertainty	Uncertainty	Uncertainty
280	Yunnan Province	Female	18	Undergraduate lot	No	4	No	Not included	Not included	Not included	Not included	Not included	Not included	Not included	Not included	Not included	Agree	Uncertainty	Uncertainty	Uncertainty	Agree	Agree	Disagree	Totally consent	Uncertainty	Disagree	Disagree	Disagree	Disagree	Disagree	Disagree	Disagree	Disagree	Agree	Uncertainty	Agree	Uncertainty	Uncertainty	Agree	Agree	Uncertainty	Agree	Agree	Agree	Uncertainty	Agree	Agree	Agree	Totally consent
281	Sichuan Province	Female	17	Undergraduate second batch	No	1	Yes	Unselected	Selected	Unselected	Unselected	Selected	Selected	Selected	Unselected	Unselected	Agree	Uncertainty	Agree	Agree	Agree	Agree	Disagree	Totally consent	Uncertainty	Disagree	Agree	Totally consent	Totally consent	Totally consent	Uncertainty	Agree	Uncertainty	Uncertainty	Disagree	Agree	Uncertainty	Strongly disagree	Agree	Agree	Agree	Agree	Totally consent	Totally consent	Totally consent	Totally consent	Agree	Totally consent	Agree
282	Sichuan Province	Female	18	Undergraduate second batch	Yes	4	Yes	Unselected	Selected	Unselected	Unselected	Unselected	Unselected	Unselected	Unselected	Unselected	Agree	Agree	Agree	Agree	Agree	Totally consent	Disagree	Agree	Agree	Uncertainty	Agree	Uncertainty	Uncertainty	Disagree	Agree	Agree	Agree	Agree	Agree	Agree	Agree	Agree	Agree	Agree	Totally consent	Agree	Agree	Agree	Agree	Agree	Agree	Agree	Agree
283	Sichuan Province	Male	19	Undergraduate batch	No	6	No	Not included	Not included	Not included	Not included	Not included	Not included	Not included	Not included	Not included	Totally consent	Uncertainty	Agree	Totally consent	Agree	Totally consent	Disagree	Uncertainty	Strongly disagree	Disagree	Strongly disagree	Strongly disagree	Totally consent	Uncertainty	Disagree	Totally consent	Totally consent	Totally consent	Strongly disagree	Strongly disagree	Uncertainty	Strongly disagree	Disagree	Uncertainty	Uncertainty	Totally consent	Agree	Agree	Totally consent	Totally consent	Totally consent	Totally consent	Agree
284	Yunnan Province	Male	18	Undergraduate batch	No	3	Yes	Unselected	Selected	Unselected	Unselected	Unselected	Unselected	Unselected	Unselected	Unselected	Disagree	Disagree	Disagree	Totally consent	Totally consent	Totally consent	Disagree	Totally consent	Disagree	Disagree	Disagree	Uncertainty	Disagree	Strongly disagree	Agree	Uncertainty	Uncertainty	Uncertainty	Uncertainty	Agree	Disagree	Disagree	Agree	Agree	Totally consent	Totally consent	Totally consent	Totally consent	Totally consent	Totally consent	Totally consent	Totally consent	Totally consent
285	Sichuan Province	Male	19	Undergraduate lot	No	5	Yes	Unselected	Selected	Unselected	Unselected	Selected	Unselected	Selected	Unselected	Unselected	Totally consent	Agree	Totally consent	Totally consent	Totally consent	Totally consent	Totally consent	Totally consent	Totally consent	Strongly disagree	Strongly disagree	Strongly disagree	Strongly disagree	Strongly disagree	Strongly disagree	Totally consent	Totally consent	Totally consent	Agree	Agree	Agree	Strongly disagree	Totally consent	Agree	Totally consent	Totally consent	Totally consent	Totally consent	Totally consent	Totally consent	Totally consent	Totally consent	Agree
286	Yunnan Province	Male	18	Undergraduate lot	No	3	Yes	Unselected	Selected	Selected	Unselected	Selected	Unselected	Selected	Unselected	Unselected	Totally consent	Totally consent	Totally consent	Totally consent	Totally consent	Totally consent	Totally consent	Totally consent	Totally consent	Totally consent	Totally consent	Totally consent	Totally consent	Totally consent	Totally consent	Totally consent	Totally consent	Totally consent	Totally consent	Totally consent	Totally consent	Totally consent	Totally consent	Totally consent	Totally consent	Totally consent	Totally consent	Totally consent	Totally consent	Totally consent	Totally consent	Totally consent	Totally consent
287	Sichuan Province	Female	18	Undergraduate lot	Yes	3	Yes	Unselected	Selected	Unselected	Unselected	Unselected	Unselected	Selected	Selected	Unselected	Totally consent	Uncertainty	Agree	Totally consent	Totally consent	Totally consent	Totally consent	Totally consent	Totally consent	Totally consent	Agree	Agree	Uncertainty	Uncertainty	Disagree	Disagree	Totally consent	Totally consent	Totally consent	Disagree	Disagree	Disagree	Totally consent	Totally consent	Totally consent	Totally consent	Totally consent	Totally consent	Totally consent	Totally consent	Totally consent	Totally consent	Totally consent
288	Sichuan Province	Male	18	Undergraduate lot	No	4	Yes	Selected	Unselected	Unselected	Unselected	Unselected	Unselected	Unselected	Unselected	Unselected	Agree	Agree	Agree	Agree	Agree	Agree	Agree	Agree	Agree	Agree	Agree	Agree	Agree	Agree	Agree	Agree	Agree	Agree	Agree	Agree	Agree	Uncertainty	Uncertainty	Agree	Agree	Agree	Agree	Agree	Agree	Agree	Agree	Agree	Agree
289	Sichuan Province	Female	18	Undergraduate batch	Yes	6	No	Not included	Not included	Not included	Not included	Not included	Not included	Not included	Not included	Not included	Totally consent	Agree	Agree	Totally consent	Totally consent	Totally consent	Uncertainty	Totally consent	Totally consent	Uncertainty	Uncertainty	Uncertainty	Uncertainty	Uncertainty	Totally consent	Agree	Uncertainty	Uncertainty	Uncertainty	Totally consent	Uncertainty	Uncertainty	Totally consent	Totally consent	Totally consent	Totally consent	Totally consent	Totally consent	Totally consent	Totally consent	Totally consent	Totally consent	Agree
290	Sichuan Province	Female	18	Undergraduate batch	No	3	Yes	Unselected	Selected	Unselected	Unselected	Unselected	Unselected	Unselected	Unselected	Unselected	Totally consent	Agree	Agree	Totally consent	Agree	Totally consent	Totally consent	Totally consent	Uncertainty	Uncertainty	Strongly disagree	Agree	Agree	Strongly disagree	Strongly disagree	Agree	Agree	Agree	Strongly disagree	Strongly disagree	Agree	Agree	Agree	Agree	Totally consent	Totally consent	Totally consent	Totally consent	Totally consent	Totally consent	Totally consent	Totally consent	Totally consent
291	Guizhou Province	Male	20	Undergraduate batch	Yes	4	Yes	Selected	Selected	Unselected	Unselected	Unselected	Unselected	Unselected	Unselected	Unselected	Totally consent	Agree	Agree	Totally consent	Totally consent	Totally consent	Totally consent	Totally consent	Agree	Uncertainty	Totally consent	Totally consent	Agree	Strongly disagree	Totally consent	Totally consent	Totally consent	Totally consent	Totally consent	Agree	Totally consent	Agree	Totally consent	Agree	Uncertainty	Totally consent	Totally consent	Totally consent	Totally consent	Totally consent	Totally consent	Totally consent	Totally consent
292	Guizhou Province	Female	19	Undergraduate batch	No	2	Yes	Unselected	Unselected	Unselected	Unselected	Selected	Unselected	Selected	Selected	Unselected	Agree	Agree	Totally consent	Totally consent	Totally consent	Totally consent	Uncertainty	Totally consent	Totally consent	Disagree	Uncertainty	Agree	Disagree	Disagree	Disagree	Disagree	Disagree	Uncertainty	Agree	Totally consent	Agree	Uncertainty	Totally consent	Totally consent	Agree	Agree	Agree	Totally consent	Uncertainty	Totally consent	Totally consent	Totally consent	Totally consent
293	Guizhou Province	Male	18	Undergraduate batch	Yes	4	Yes	Unselected	Selected	Unselected	Unselected	Selected	Unselected	Unselected	Selected	Unselected	Uncertainty	Uncertainty	Agree	Uncertainty	Agree	Agree	Uncertainty	Uncertainty	Uncertainty	Uncertainty	Agree	Uncertainty	Uncertainty	Disagree	Agree	Disagree	Disagree	Agree	Uncertainty	Agree	Uncertainty	Disagree	Agree	Agree	Agree	Uncertainty	Agree	Agree	Agree	Uncertainty	Uncertainty	Agree	Agree
294	Guizhou Province	Female	19	Undergraduate batch	Yes	3	Yes	Unselected	Selected	Unselected	Unselected	Selected	Unselected	Selected	Unselected	Unselected	Agree	Agree	Agree	Agree	Agree	Agree	Agree	Agree	Agree	Agree	Agree	Agree	Agree	Agree	Agree	Agree	Agree	Agree	Agree	Agree	Agree	Agree	Agree	Agree	Agree	Agree	Agree	Agree	Agree	Agree	Agree	Agree	Agree
295	Guizhou Province	Female	18	Undergraduate lot	Yes	2	Yes	Selected	Unselected	Unselected	Selected	Selected	Unselected	Selected	Selected	Unselected	Agree	Uncertainty	Agree	Agree	Agree	Agree	Agree	Agree	Agree	Agree	Uncertainty	Agree	Agree	Strongly disagree	Agree	Uncertainty	Agree	Agree	Agree	Agree	Uncertainty	Uncertainty	Uncertainty	Uncertainty	Uncertainty	Uncertainty	Totally consent	Totally consent	Uncertainty	Totally consent	Agree	Agree	Totally consent
296	Guizhou Province	Female	19	Undergraduate lot	No	1	Yes	Selected	Selected	Unselected	Unselected	Selected	Unselected	Selected	Selected	Unselected	Totally consent	Totally consent	Totally consent	Totally consent	Uncertainty	Totally consent	Uncertainty	Uncertainty	Totally consent	Uncertainty	Totally consent	Uncertainty	Strongly disagree	Strongly disagree	Totally consent	Totally consent	Totally consent	Totally consent	Totally consent	Totally consent	Totally consent	Totally consent	Totally consent	Totally consent	Totally consent	Totally consent	Totally consent	Totally consent	Totally consent	Totally consent	Totally consent	Totally consent	Totally consent
297	Guizhou Province	Male	19	Undergraduate lot	No	6	No	Not included	Not included	Not included	Not included	Not included	Not included	Not included	Not included	Not included	Agree	Disagree	Disagree	Agree	Disagree	Agree	Disagree	Disagree	Disagree	Disagree	Disagree	Agree	Disagree	Disagree	Disagree	Disagree	Disagree	Disagree	Disagree	Disagree	Disagree	Disagree	Uncertainty	Disagree	Agree	Agree	Agree	Agree	Agree	Agree	Agree	Agree	Agree
298	Guizhou Province	Male	19	Undergraduate batch	No	5	Yes	Selected	Unselected	Unselected	Unselected	Selected	Selected	Unselected	Unselected	Unselected	Uncertainty	Agree	Agree	Uncertainty	Agree	Agree	Disagree	Totally consent	Uncertainty	Disagree	Totally consent	Agree	Uncertainty	Strongly disagree	Agree	Uncertainty	Agree	Agree	Agree	Totally consent	Agree	Totally consent	Uncertainty	Uncertainty	Uncertainty	Uncertainty	Agree	Agree	Uncertainty	Uncertainty	Uncertainty	Agree	Agree
299	Guizhou Province	Female	19	Undergraduate batch	Yes	2	Yes	Unselected	Unselected	Unselected	Selected	Selected	Unselected	Unselected	Selected	Unselected	Uncertainty	Uncertainty	Agree	Agree	Agree	Agree	Agree	Agree	Agree	Disagree	Disagree	Agree	Agree	Disagree	Agree	Agree	Agree	Agree	Agree	Agree	Agree	Uncertainty	Agree	Agree	Agree	Agree	Agree	Agree	Agree	Agree	Agree	Agree	Agree
300	Guizhou Province	Male	19	Undergraduate batch	No	3	Yes	Unselected	Selected	Unselected	Selected	Selected	Unselected	Selected	Selected	Unselected	Uncertainty	Agree	Agree	Uncertainty	Agree	Agree	Agree	Totally consent	Agree	Strongly disagree	Strongly disagree	Uncertainty	Strongly disagree	Strongly disagree	Strongly disagree	Totally consent	Totally consent	Totally consent	Agree	Totally consent	Strongly disagree	Strongly disagree	Totally consent	Totally consent	Totally consent	Totally consent	Totally consent	Totally consent	Uncertainty	Totally consent	Uncertainty	Totally consent	Totally consent
301	Guizhou Province	Female	19	Undergraduate batch	No	3	Yes	Unselected	Selected	Unselected	Selected	Selected	Unselected	Selected	Selected	Unselected	Agree	Uncertainty	Agree	Agree	Agree	Agree	Uncertainty	Agree	Agree	Disagree	Disagree	Agree	Disagree	Strongly disagree	Totally consent	Totally consent	Totally consent	Totally consent	Totally consent	Totally consent	Uncertainty	Uncertainty	Totally consent	Totally consent	Totally consent	Totally consent	Totally consent	Totally consent	Uncertainty	Totally consent	Totally consent	Totally consent	Totally consent
302	Guizhou Province	Female	18	Undergraduate batch	No	2	Yes	Unselected	Selected	Unselected	Selected	Selected	Unselected	Selected	Selected	Unselected	Uncertainty	Uncertainty	Uncertainty	Agree	Uncertainty	Agree	Uncertainty	Agree	Uncertainty	Uncertainty	Agree	Agree	Uncertainty	Disagree	Agree	Agree	Agree	Agree	Agree	Agree	Uncertainty	Uncertainty	Agree	Agree	Totally consent	Totally consent	Totally consent	Totally consent	Totally consent	Totally consent	Totally consent	Totally consent	Totally consent
303	Guizhou Province	Male	21	Undergraduate batch	No	2	Yes	Unselected	Unselected	Unselected	Unselected	Unselected	Unselected	Selected	Selected	Unselected	Agree	Agree	Agree	Agree	Agree	Agree	Agree	Agree	Agree	Agree	Agree	Agree	Agree	Uncertainty	Agree	Agree	Agree	Agree	Agree	Agree	Agree	Agree	Agree	Agree	Agree	Agree	Agree	Agree	Agree	Agree	Agree	Agree	Agree
304	Guizhou Province	Female	18	Undergraduate batch	No	3	Yes	Selected	Unselected	Unselected	Unselected	Selected	Unselected	Unselected	Selected	Unselected	Strongly disagree	Strongly disagree	Strongly disagree	Totally consent	Agree	Totally consent	Strongly disagree	Strongly disagree	Totally consent	Uncertainty	Strongly disagree	Totally consent	Strongly disagree	Strongly disagree	Agree	Agree	Agree	Agree	Uncertainty	Uncertainty	Disagree	Strongly disagree	Agree	Agree	Agree	Totally consent	Totally consent	Totally consent	Totally consent	Totally consent	Totally consent	Totally consent	Agree
305	Guizhou Province	Male	19	Undergraduate batch	No	2	Yes	Unselected	Selected	Unselected	Selected	Selected	Selected	Unselected	Unselected	Unselected	Agree	Uncertainty	Agree	Totally consent	Uncertainty	Agree	Uncertainty	Totally consent	Agree	Agree	Disagree	Agree	Agree	Disagree	Agree	Agree	Uncertainty	Totally consent	Uncertainty	Agree	Uncertainty	Agree	Totally consent	Totally consent	Totally consent	Totally consent	Totally consent	Totally consent	Agree	Totally consent	Totally consent	Totally consent	Agree
306	Guizhou Province	Male	19	Undergraduate batch	No	3	Yes	Unselected	Unselected	Unselected	Selected	Selected	Unselected	Unselected	Unselected	Unselected	Agree	Uncertainty	Totally consent	Strongly disagree	Uncertainty	Uncertainty	Uncertainty	Agree	Uncertainty	Uncertainty	Totally consent	Strongly disagree	Strongly disagree	Strongly disagree	Uncertainty	Uncertainty	Uncertainty	Uncertainty	Agree	Agree	Agree	Agree	Uncertainty	Agree	Totally consent	Totally consent	Totally consent	Totally consent	Totally consent	Totally consent	Totally consent	Totally consent	Totally consent
307	Guizhou Province	Female	19	Undergraduate batch	No	3	Yes	Unselected	Unselected	Unselected	Selected	Selected	Unselected	Unselected	Unselected	Unselected	Agree	Uncertainty	Agree	Uncertainty	Agree	Uncertainty	Uncertainty	Agree	Disagree	Agree	Uncertainty	Agree	Uncertainty	Disagree	Uncertainty	Agree	Agree	Agree	Agree	Uncertainty	Agree	Disagree	Uncertainty	Agree	Agree	Uncertainty	Totally consent	Totally consent	Agree	Agree	Agree	Agree	Agree
308	Guizhou Province	Female	18	Undergraduate batch	No	4	Yes	Unselected	Selected	Unselected	Unselected	Unselected	Unselected	Unselected	Unselected	Unselected	Agree	Uncertainty	Agree	Totally consent	Agree	Agree	Agree	Agree	Agree	Uncertainty	Agree	Uncertainty	Uncertainty	Disagree	Uncertainty	Agree	Agree	Totally consent	Uncertainty	Agree	Uncertainty	Disagree	Agree	Agree	Totally consent	Totally consent	Totally consent	Totally consent	Totally consent	Totally consent	Totally consent	Agree	Agree
309	Guizhou Province	Female	19	Undergraduate batch	Yes	2	Yes	Unselected	Selected	Unselected	Unselected	Unselected	Unselected	Unselected	Unselected	Unselected	Uncertainty	Uncertainty	Totally consent	Totally consent	Totally consent	Totally consent	Uncertainty	Agree	Totally consent	Uncertainty	Uncertainty	Strongly disagree	Uncertainty	Strongly disagree	Agree	Agree	Totally consent	Totally consent	Agree	Totally consent	Agree	Uncertainty	Uncertainty	Totally consent	Totally consent	Totally consent	Totally consent	Totally consent	Totally consent	Agree	Totally consent	Totally consent	Uncertainty
310	Guizhou Province	Male	25	Undergraduate batch	No	5	Yes	Unselected	Selected	Unselected	Unselected	Unselected	Unselected	Selected	Unselected	Unselected	Agree	Agree	Agree	Agree	Agree	Agree	Agree	Agree	Totally consent	Agree	Uncertainty	Agree	Agree	Agree	Agree	Agree	Agree	Totally consent	Agree	Agree	Agree	Agree	Totally consent	Totally consent	Totally consent	Totally consent	Totally consent	Totally consent	Totally consent	Totally consent	Totally consent	Totally consent	Totally consent
311	Guizhou Province	Female	19	Undergraduate batch	No	4	Yes	Selected	Selected	Unselected	Selected	Unselected	Unselected	Unselected	Unselected	Unselected	Agree	Uncertainty	Agree	Totally consent	Agree	Totally consent	Uncertainty	Uncertainty	Uncertainty	Disagree	Uncertainty	Agree	Disagree	Strongly disagree	Uncertainty	Uncertainty	Uncertainty	Agree	Uncertainty	Agree	Agree	Uncertainty	Uncertainty	Agree	Totally consent	Totally consent	Totally consent	Totally consent	Agree	Agree	Totally consent	Agree	Agree
312	Guizhou Province	Female	18	Undergraduate batch	No	4	Yes	Unselected	Selected	Unselected	Selected	Selected	Unselected	Unselected	Unselected	Unselected	Agree	Agree	Agree	Agree	Agree	Agree	Agree	Agree	Agree	Agree	Uncertainty	Agree	Disagree	Disagree	Uncertainty	Uncertainty	Agree	Agree	Agree	Agree	Agree	Agree	Agree	Agree	Agree	Totally consent	Totally consent	Totally consent	Totally consent	Totally consent	Totally consent	Totally consent	Totally consent
313	Guizhou Province	Male	20	Undergraduate lot	No	1	Yes	Selected	Selected	Selected	Selected	Selected	Selected	Selected	Selected	Unselected	Agree	Disagree	Uncertainty	Agree	Agree	Agree	Agree	Agree	Disagree	Disagree	Strongly disagree	Uncertainty	Strongly disagree	Strongly disagree	Uncertainty	Uncertainty	Uncertainty	Uncertainty	Uncertainty	Uncertainty	Uncertainty	Uncertainty	Uncertainty	Uncertainty	Uncertainty	Uncertainty	Uncertainty	Uncertainty	Uncertainty	Uncertainty	Uncertainty	Uncertainty	Uncertainty
314	Guizhou Province	Female	19	Undergraduate batch	No	4	Yes	Unselected	Selected	Selected	Selected	Selected	Unselected	Selected	Selected	Unselected	Agree	Uncertainty	Agree	Uncertainty	Agree	Agree	Uncertainty	Agree	Agree	Uncertainty	Uncertainty	Agree	Strongly disagree	Strongly disagree	Agree	Agree	Agree	Agree	Uncertainty	Agree	Agree	Disagree	Agree	Agree	Agree	Agree	Agree	Agree	Agree	Agree	Agree	Agree	Agree
315	Guizhou Province	Female	18	Undergraduate batch	No	2	Yes	Unselected	Selected	Unselected	Selected	Selected	Unselected	Selected	Unselected	Unselected	Agree	Uncertainty	Agree	Agree	Agree	Uncertainty	Uncertainty	Totally consent	Agree	Disagree	Uncertainty	Agree	Agree	Uncertainty	Uncertainty	Agree	Agree	Agree	Uncertainty	Totally consent	Uncertainty	Uncertainty	Totally consent	Agree	Agree	Agree	Totally consent	Agree	Agree	Agree	Agree	Agree	Agree
316	Guizhou Province	Female	19	Undergraduate batch	No	2	Yes	Selected	Selected	Unselected	Selected	Unselected	Unselected	Selected	Selected	Unselected	Totally consent	Agree	Totally consent	Totally consent	Totally consent	Totally consent	Totally consent	Totally consent	Totally consent	Totally consent	Totally consent	Uncertainty	Uncertainty	Disagree	Uncertainty	Agree	Totally consent	Totally consent	Uncertainty	Uncertainty	Totally consent	Uncertainty	Totally consent	Agree	Totally consent	Totally consent	Totally consent	Totally consent	Totally consent	Totally consent	Totally consent	Totally consent	Totally consent
317	Guizhou Province	Female	19	Undergraduate batch	No	5	Yes	Unselected	Selected	Unselected	Unselected	Selected	Selected	Selected	Unselected	Unselected	Agree	Agree	Agree	Totally consent	Totally consent	Totally consent	Strongly disagree	Disagree	Agree	Strongly disagree	Disagree	Uncertainty	Strongly disagree	Strongly disagree	Totally consent	Agree	Agree	Totally consent	Agree	Totally consent	Agree	Disagree	Totally consent	Totally consent	Totally consent	Totally consent	Totally consent	Totally consent	Totally consent	Agree	Totally consent	Totally consent	Totally consent
318	Guizhou Province	Male	20	Undergraduate batch	No	4	Yes	Unselected	Unselected	Unselected	Unselected	Unselected	Unselected	Selected	Unselected	Unselected	Agree	Uncertainty	Agree	Uncertainty	Uncertainty	Uncertainty	Uncertainty	Totally consent	Totally consent	Uncertainty	Disagree	Disagree	Agree	Disagree	Disagree	Uncertainty	Agree	Agree	Uncertainty	Agree	Agree	Uncertainty	Agree	Agree	Uncertainty	Agree	Agree	Agree	Agree	Agree	Agree	Agree	Agree
319	Guizhou Province	Male	18	Undergraduate lot	Yes	2	Yes	Unselected	Unselected	Unselected	Unselected	Unselected	Unselected	Selected	Unselected	Unselected	Agree	Uncertainty	Uncertainty	Agree	Agree	Agree	Agree	Totally consent	Agree	Uncertainty	Totally consent	Uncertainty	Totally consent	Disagree	Agree	Agree	Agree	Agree	Agree	Agree	Agree	Agree	Agree	Agree	Agree	Agree	Agree	Totally consent	Totally consent	Agree	Totally consent	Agree	Totally consent
320	Guizhou Province	Male	18	Undergraduate batch	Yes	4	Yes	Unselected	Unselected	Selected	Unselected	Selected	Unselected	Unselected	Unselected	Unselected	Uncertainty	Agree	Totally consent	Uncertainty	Agree	Uncertainty	Uncertainty	Totally consent	Totally consent	Disagree	Uncertainty	Agree	Agree	Disagree	Totally consent	Disagree	Agree	Uncertainty	Uncertainty	Uncertainty	Uncertainty	Agree	Totally consent	Totally consent	Agree	Uncertainty	Agree	Agree	Disagree	Totally consent	Agree	Disagree	Totally consent
321	Guizhou Province	Female	18	Undergraduate batch	No	4	Yes	Unselected	Unselected	Unselected	Unselected	Unselected	Unselected	Selected	Unselected	Unselected	Agree	Agree	Agree	Uncertainty	Agree	Agree	Disagree	Agree	Agree	Strongly disagree	Strongly disagree	Strongly disagree	Strongly disagree	Strongly disagree	Disagree	Disagree	Agree	Agree	Agree	Agree	Disagree	Disagree	Totally consent	Uncertainty	Totally consent	Totally consent	Totally consent	Totally consent	Totally consent	Totally consent	Totally consent	Totally consent	Agree
322	Guizhou Province	Female	19	Undergraduate batch	No	1	Yes	Selected	Selected	Selected	Selected	Selected	Selected	Selected	Selected	Unselected	Agree	Agree	Agree	Agree	Agree	Agree	Agree	Agree	Agree	Agree	Agree	Agree	Agree	Agree	Agree	Agree	Agree	Agree	Agree	Agree	Agree	Agree	Agree	Agree	Agree	Agree	Agree	Agree	Agree	Agree	Agree	Agree	Agree
323	Guizhou Province	Female	19	Undergraduate batch	No	2	Yes	Unselected	Selected	Unselected	Unselected	Unselected	Unselected	Unselected	Unselected	Unselected	Totally consent	Uncertainty	Uncertainty	Totally consent	Agree	Agree	Agree	Totally consent	Agree	Uncertainty	Uncertainty	Agree	Agree	Uncertainty	Uncertainty	Uncertainty	Uncertainty	Uncertainty	Uncertainty	Uncertainty	Uncertainty	Uncertainty	Uncertainty	Uncertainty	Agree	Agree	Totally consent	Totally consent	Totally consent	Totally consent	Totally consent	Totally consent	Totally consent
324	Guizhou Province	Female	18	Special type enrollment control line	No	3	Yes	Selected	Selected	Unselected	Unselected	Selected	Unselected	Selected	Selected	Unselected	Disagree	Disagree	Agree	Agree	Totally consent	Agree	Uncertainty	Totally consent	Agree	Agree	Uncertainty	Agree	Disagree	Strongly disagree	Totally consent	Totally consent	Totally consent	Totally consent	Agree	Totally consent	Uncertainty	Agree	Totally consent	Totally consent	Totally consent	Totally consent	Totally consent	Totally consent	Totally consent	Totally consent	Totally consent	Totally consent	Totally consent
325	Guizhou Province	Female	18	Undergraduate lot	No	4	Yes	Unselected	Selected	Unselected	Unselected	Unselected	Unselected	Unselected	Unselected	Unselected	Uncertainty	Uncertainty	Uncertainty	Totally consent	Totally consent	Totally consent	Totally consent	Uncertainty	Uncertainty	Uncertainty	Uncertainty	Uncertainty	Uncertainty	Uncertainty	Totally consent	Totally consent	Totally consent	Agree	Uncertainty	Uncertainty	Uncertainty	Uncertainty	Agree	Agree	Totally consent	Totally consent	Totally consent	Totally consent	Totally consent	Agree	Totally consent	Totally consent	Agree
326	Guizhou Province	Female	17	Undergraduate batch	No	4	Yes	Selected	Selected	Selected	Selected	Selected	Unselected	Selected	Selected	Unselected	Agree	Uncertainty	Agree	Agree	Agree	Agree	Agree	Agree	Uncertainty	Uncertainty	Uncertainty	Uncertainty	Disagree	Disagree	Uncertainty	Uncertainty	Uncertainty	Agree	Agree	Agree	Agree	Agree	Uncertainty	Agree	Agree	Agree	Agree	Agree	Agree	Agree	Agree	Agree	Agree
327	Guizhou Province	Male	18	Undergraduate batch	No	4	Yes	Unselected	Selected	Unselected	Selected	Selected	Unselected	Unselected	Selected	Unselected	Uncertainty	Uncertainty	Uncertainty	Uncertainty	Uncertainty	Uncertainty	Uncertainty	Uncertainty	Uncertainty	Uncertainty	Uncertainty	Uncertainty	Uncertainty	Uncertainty	Uncertainty	Uncertainty	Uncertainty	Uncertainty	Uncertainty	Uncertainty	Uncertainty	Uncertainty	Uncertainty	Uncertainty	Uncertainty	Uncertainty	Uncertainty	Uncertainty	Uncertainty	Uncertainty	Uncertainty	Uncertainty	Uncertainty
328	Guizhou Province	Female	18	Undergraduate batch	No	3	Yes	Selected	Selected	Unselected	Selected	Selected	Unselected	Unselected	Unselected	Unselected	Agree	Uncertainty	Uncertainty	Agree	Uncertainty	Agree	Disagree	Uncertainty	Agree	Uncertainty	Disagree	Disagree	Disagree	Disagree	Agree	Agree	Uncertainty	Agree	Agree	Agree	Agree	Agree	Agree	Agree	Totally consent	Totally consent	Totally consent	Totally consent	Totally consent	Totally consent	Totally consent	Totally consent	Totally consent
329	Guizhou Province	Female	19	Undergraduate lot	Yes	3	Yes	Unselected	Unselected	Unselected	Unselected	Selected	Unselected	Unselected	Unselected	Unselected	Agree	Agree	Agree	Agree	Agree	Agree	Agree	Agree	Agree	Agree	Strongly disagree	Strongly disagree	Agree	Strongly disagree	Uncertainty	Uncertainty	Agree	Agree	Agree	Agree	Agree	Agree	Agree	Agree	Agree	Agree	Agree	Agree	Agree	Totally consent	Totally consent	Totally consent	Uncertainty
330	Guizhou Province	Female	18	Undergraduate batch	No	4	Yes	Unselected	Selected	Unselected	Unselected	Unselected	Unselected	Selected	Selected	Unselected	Agree	Uncertainty	Agree	Agree	Uncertainty	Agree	Uncertainty	Agree	Agree	Strongly disagree	Uncertainty	Uncertainty	Agree	Strongly disagree	Uncertainty	Agree	Agree	Agree	Agree	Uncertainty	Agree	Uncertainty	Uncertainty	Agree	Totally consent	Totally consent	Totally consent	Totally consent	Totally consent	Totally consent	Totally consent	Totally consent	Agree
331	Guizhou Province	Male	20	Undergraduate batch	No	4	Yes	Unselected	Selected	Unselected	Unselected	Unselected	Unselected	Unselected	Unselected	Unselected	Totally consent	Agree	Totally consent	Totally consent	Agree	Agree	Agree	Agree	Agree	Agree	Agree	Strongly disagree	Strongly disagree	Strongly disagree	Agree	Totally consent	Agree	Agree	Agree	Agree	Agree	Agree	Agree	Agree	Totally consent	Totally consent	Totally consent	Totally consent	Agree	Agree	Agree	Agree	Strongly disagree
332	Guizhou Province	Male	18	Undergraduate batch	No	3	Yes	Unselected	Selected	Unselected	Unselected	Unselected	Unselected	Selected	Unselected	Unselected	Agree	Agree	Agree	Agree	Agree	Agree	Agree	Agree	Uncertainty	Disagree	Disagree	Disagree	Disagree	Disagree	Agree	Agree	Agree	Uncertainty	Disagree	Agree	Agree	Uncertainty	Agree	Agree	Agree	Agree	Agree	Agree	Agree	Agree	Agree	Agree	Agree
333	Guizhou Province	Female	20	Undergraduate lot	No	3	No	Not included	Not included	Not included	Not included	Not included	Not included	Not included	Not included	Not included	Agree	Uncertainty	Agree	Agree	Agree	Uncertainty	Agree	Agree	Agree	Agree	Uncertainty	Uncertainty	Agree	Strongly disagree	Agree	Agree	Agree	Agree	Agree	Agree	Agree	Agree	Agree	Agree	Agree	Agree	Agree	Agree	Agree	Agree	Agree	Agree	Agree
334	Guizhou Province	Female	19	Undergraduate lot	No	4	Yes	Unselected	Selected	Unselected	Selected	Selected	Unselected	Unselected	Selected	Unselected	Totally consent	Agree	Agree	Totally consent	Totally consent	Totally consent	Agree	Totally consent	Totally consent	Agree	Agree	Uncertainty	Agree	Agree	Agree	Disagree	Totally consent	Totally consent	Totally consent	Agree	Agree	Uncertainty	Totally consent	Agree	Totally consent	Totally consent	Totally consent	Totally consent	Totally consent	Totally consent	Totally consent	Totally consent	Totally consent
335	Guizhou Province	Male	18	Undergraduate lot	No	3	Yes	Selected	Unselected	Unselected	Selected	Selected	Selected	Unselected	Unselected	Unselected	Uncertainty	Uncertainty	Uncertainty	Uncertainty	Agree	Uncertainty	Agree	Uncertainty	Uncertainty	Disagree	Disagree	Agree	Disagree	Strongly disagree	Uncertainty	Agree	Agree	Agree	Agree	Agree	Agree	Agree	Uncertainty	Uncertainty	Uncertainty	Uncertainty	Agree	Agree	Agree	Agree	Agree	Agree	Agree
336	Guizhou Province	Female	18	Undergraduate batch	No	3	Yes	Unselected	Selected	Unselected	Selected	Selected	Selected	Unselected	Unselected	Unselected	Disagree	Uncertainty	Uncertainty	Uncertainty	Agree	Agree	Agree	Agree	Agree	Agree	Agree	Agree	Agree	Uncertainty	Agree	Agree	Agree	Agree	Agree	Agree	Agree	Agree	Agree	Agree	Agree	Agree	Agree	Agree	Agree	Agree	Agree	Agree	Agree
337	Guizhou Province	Male	18	Undergraduate batch	No	4	Yes	Unselected	Selected	Unselected	Unselected	Selected	Unselected	Selected	Unselected	Unselected	Uncertainty	Agree	Agree	Disagree	Totally consent	Totally consent	Totally consent	Totally consent	Totally consent	Totally consent	Agree	Agree	Agree	Agree	Agree	Agree	Agree	Agree	Agree	Agree	Agree	Agree	Agree	Agree	Agree	Agree	Agree	Agree	Agree	Agree	Agree	Agree	Agree
338	Guizhou Province	Female	18	Undergraduate batch	Yes	4	Yes	Unselected	Selected	Unselected	Selected	Selected	Unselected	Unselected	Unselected	Unselected	Agree	Agree	Agree	Agree	Agree	Agree	Uncertainty	Agree	Uncertainty	Uncertainty	Disagree	Uncertainty	Agree	Disagree	Uncertainty	Uncertainty	Uncertainty	Agree	Agree	Agree	Agree	Uncertainty	Agree	Agree	Uncertainty	Agree	Agree	Totally consent	Agree	Agree	Agree	Agree	Agree
339	Guizhou Province	Female	19	Undergraduate batch	No	2	Yes	Selected	Selected	Unselected	Selected	Selected	Selected	Unselected	Selected	Unselected	Totally consent	Totally consent	Totally consent	Totally consent	Totally consent	Totally consent	Totally consent	Totally consent	Agree	Agree	Totally consent	Disagree	Strongly disagree	Strongly disagree	Totally consent	Totally consent	Totally consent	Totally consent	Totally consent	Totally consent	Totally consent	Totally consent	Agree	Totally consent	Totally consent	Totally consent	Totally consent	Totally consent	Totally consent	Totally consent	Totally consent	Totally consent	Totally consent
340	Guizhou Province	Male	18	Undergraduate batch	No	4	No	Not included	Not included	Not included	Not included	Not included	Not included	Not included	Not included	Not included	Uncertainty	Uncertainty	Agree	Agree	Agree	Agree	Agree	Agree	Agree	Agree	Uncertainty	Agree	Agree	Disagree	Disagree	Disagree	Disagree	Agree	Uncertainty	Agree	Uncertainty	Agree	Agree	Agree	Uncertainty	Agree	Agree	Agree	Agree	Agree	Agree	Agree	Totally consent
341	Guizhou Province	Male	19	Undergraduate lot	No	3	Yes	Unselected	Unselected	Unselected	Selected	Unselected	Unselected	Unselected	Selected	Unselected	Agree	Uncertainty	Uncertainty	Disagree	Agree	Uncertainty	Disagree	Uncertainty	Disagree	Disagree	Disagree	Uncertainty	Disagree	Strongly disagree	Uncertainty	Uncertainty	Uncertainty	Agree	Uncertainty	Disagree	Uncertainty	Disagree	Uncertainty	Agree	Uncertainty	Disagree	Agree	Agree	Agree	Agree	Agree	Agree	Agree
342	Guizhou Province	Female	19	Undergraduate second batch	No	2	Yes	Unselected	Unselected	Unselected	Unselected	Selected	Selected	Unselected	Unselected	Unselected	Agree	Agree	Uncertainty	Agree	Agree	Agree	Uncertainty	Agree	Agree	Uncertainty	Disagree	Disagree	Disagree	Disagree	Agree	Agree	Agree	Agree	Agree	Agree	Agree	Agree	Agree	Agree	Uncertainty	Agree	Agree	Agree	Agree	Agree	Agree	Agree	Uncertainty
343	Guizhou Province	Female	18	Undergraduate lot	No	1	Yes	Selected	Unselected	Unselected	Selected	Selected	Unselected	Selected	Selected	Unselected	Totally consent	Totally consent	Totally consent	Totally consent	Totally consent	Uncertainty	Uncertainty	Totally consent	Totally consent	Disagree	Disagree	Disagree	Disagree	Uncertainty	Agree	Uncertainty	Agree	Agree	Agree	Agree	Disagree	Agree	Agree	Agree	Agree	Agree	Totally consent	Totally consent	Agree	Totally consent	Agree	Agree	Agree
344	Guizhou Province	Female	17	Undergraduate lot	No	4	Yes	Unselected	Selected	Unselected	Unselected	Selected	Unselected	Unselected	Selected	Unselected	Agree	Agree	Agree	Totally consent	Uncertainty	Uncertainty	Agree	Agree	Uncertainty	Agree	Agree	Uncertainty	Disagree	Agree	Uncertainty	Uncertainty	Agree	Agree	Uncertainty	Disagree	Disagree	Disagree	Uncertainty	Uncertainty	Agree	Agree	Agree	Totally consent	Agree	Agree	Agree	Agree	Totally consent
345	Yunnan Province	Male	18	Undergraduate second batch	Yes	6	No	Not included	Not included	Not included	Not included	Not included	Not included	Not included	Not included	Not included	Totally consent	Uncertainty	Agree	Totally consent	Totally consent	Agree	Disagree	Totally consent	Agree	Strongly disagree	Agree	Strongly disagree	Totally consent	Totally consent	Totally consent	Uncertainty	Totally consent	Totally consent	Uncertainty	Totally consent	Agree	Totally consent	Totally consent	Totally consent	Totally consent	Agree	Totally consent	Totally consent	Agree	Totally consent	Totally consent	Totally consent	Totally consent
346	Yunnan Province	Female	19	Undergraduate batch	No	4	Yes	Selected	Selected	Selected	Selected	Selected	Selected	Selected	Selected	Unselected	Disagree	Uncertainty	Uncertainty	Uncertainty	Uncertainty	Uncertainty	Uncertainty	Agree	Uncertainty	Uncertainty	Uncertainty	Uncertainty	Agree	Uncertainty	Strongly disagree	Uncertainty	Uncertainty	Uncertainty	Uncertainty	Uncertainty	Uncertainty	Uncertainty	Uncertainty	Uncertainty	Uncertainty	Uncertainty	Uncertainty	Uncertainty	Uncertainty	Uncertainty	Uncertainty	Uncertainty	Totally consent
347	Yunnan Province	Female	18	Undergraduate lot	Yes	3	No	Not included	Not included	Not included	Not included	Not included	Not included	Not included	Not included	Not included	Agree	Disagree	Uncertainty	Uncertainty	Uncertainty	Agree	Agree	Agree	Agree	Uncertainty	Strongly disagree	Uncertainty	Uncertainty	Disagree	Disagree	Disagree	Uncertainty	Uncertainty	Uncertainty	Uncertainty	Uncertainty	Uncertainty	Agree	Agree	Totally consent	Totally consent	Totally consent	Totally consent	Totally consent	Totally consent	Uncertainty	Totally consent	Totally consent
348	Yunnan Province	Male	18	Undergraduate batch	No	3	Yes	Unselected	Selected	Unselected	Unselected	Unselected	Unselected	Selected	Unselected	Unselected	Agree	Uncertainty	Uncertainty	Agree	Agree	Agree	Agree	Agree	Agree	Agree	Uncertainty	Agree	Disagree	Disagree	Uncertainty	Agree	Uncertainty	Uncertainty	Disagree	Agree	Disagree	Disagree	Agree	Agree	Agree	Agree	Agree	Agree	Agree	Agree	Agree	Agree	Totally consent
349	Sichuan Province	Female	18	Undergraduate second batch	No	4	Yes	Unselected	Selected	Unselected	Selected	Unselected	Unselected	Selected	Unselected	Unselected	Agree	Uncertainty	Uncertainty	Agree	Uncertainty	Agree	Uncertainty	Totally consent	Uncertainty	Uncertainty	Uncertainty	Disagree	Uncertainty	Disagree	Strongly disagree	Agree	Uncertainty	Agree	Uncertainty	Strongly disagree	Uncertainty	Strongly disagree	Agree	Agree	Agree	Agree	Agree	Agree	Agree	Agree	Agree	Agree	Agree
350	Yunnan Province	Female	19	Undergraduate batch	No	4	Yes	Selected	Selected	Selected	Unselected	Selected	Unselected	Selected	Unselected	Unselected	Uncertainty	Uncertainty	Uncertainty	Agree	Uncertainty	Agree	Uncertainty	Agree	Uncertainty	Uncertainty	Disagree	Uncertainty	Uncertainty	Disagree	Uncertainty	Agree	Agree	Agree	Disagree	Agree	Disagree	Agree	Totally consent	Agree	Totally consent	Totally consent	Totally consent	Totally consent	Agree	Agree	Agree	Agree	Totally consent
351	Yunnan Province	Male	18	Undergraduate batch	No	1	Yes	Unselected	Selected	Unselected	Selected	Selected	Unselected	Selected	Unselected	Unselected	Totally consent	Agree	Totally consent	Totally consent	Totally consent	Totally consent	Agree	Totally consent	Agree	Uncertainty	Totally consent	Agree	Agree	Uncertainty	Totally consent	Totally consent	Totally consent	Agree	Uncertainty	Uncertainty	Agree	Agree	Totally consent	Agree	Agree	Totally consent	Totally consent	Totally consent	Agree	Totally consent	Totally consent	Totally consent	Totally consent
352	Yunnan Province	Male	19	Special type enrollment control line	No	6	Yes	Unselected	Selected	Unselected	Selected	Selected	Unselected	Unselected	Unselected	Unselected	Uncertainty	Uncertainty	Uncertainty	Uncertainty	Uncertainty	Uncertainty	Uncertainty	Uncertainty	Uncertainty	Uncertainty	Disagree	Agree	Uncertainty	Uncertainty	Uncertainty	Uncertainty	Uncertainty	Uncertainty	Uncertainty	Uncertainty	Uncertainty	Uncertainty	Uncertainty	Uncertainty	Uncertainty	Uncertainty	Uncertainty	Uncertainty	Uncertainty	Uncertainty	Uncertainty	Uncertainty	Uncertainty
353	Yunnan Province	Male	18	Undergraduate batch	No	3	Yes	Unselected	Selected	Unselected	Unselected	Selected	Unselected	Selected	Unselected	Unselected	Agree	Agree	Agree	Agree	Agree	Agree	Agree	Agree	Agree	Agree	Agree	Agree	Agree	Uncertainty	Agree	Agree	Agree	Agree	Agree	Agree	Agree	Agree	Agree	Agree	Agree	Agree	Agree	Agree	Agree	Agree	Agree	Agree	Agree
354	Yunnan Province	Male	18	Undergraduate batch	No	5	Yes	Unselected	Selected	Unselected	Unselected	Selected	Unselected	Unselected	Unselected	Unselected	Agree	Agree	Totally consent	Agree	Agree	Agree	Uncertainty	Uncertainty	Uncertainty	Uncertainty	Uncertainty	Uncertainty	Uncertainty	Uncertainty	Agree	Agree	Agree	Agree	Agree	Agree	Agree	Agree	Agree	Agree	Agree	Agree	Agree	Agree	Agree	Agree	Agree	Agree	Agree
355	Yunnan Province	Female	19	Others	Yes	5	No	Not included	Not included	Not included	Not included	Not included	Not included	Not included	Not included	Not included	Uncertainty	Disagree	Disagree	Agree	Uncertainty	Disagree	Disagree	Disagree	Disagree	Disagree	Disagree	Strongly disagree	Strongly disagree	Strongly disagree	Uncertainty	Uncertainty	Uncertainty	Agree	Agree	Agree	Agree	Agree	Disagree	Disagree	Agree	Agree	Agree	Agree	Agree	Agree	Agree	Agree	Agree
356	Yunnan Province	Male	18	Undergraduate batch	No	5	Yes	Unselected	Selected	Unselected	Unselected	Selected	Unselected	Unselected	Unselected	Unselected	Totally consent	Uncertainty	Totally consent	Totally consent	Totally consent	Totally consent	Agree	Totally consent	Totally consent	Uncertainty	Uncertainty	Uncertainty	Uncertainty	Disagree	Disagree	Totally consent	Totally consent	Totally consent	Disagree	Agree	Strongly disagree	Strongly disagree	Agree	Strongly disagree	Totally consent	Totally consent	Totally consent	Totally consent	Uncertainty	Agree	Totally consent	Totally consent	Totally consent
357	Yunnan Province	Male	19	Undergraduate batch	No	3	Yes	Unselected	Selected	Unselected	Unselected	Unselected	Unselected	Unselected	Unselected	Unselected	Agree	Uncertainty	Agree	Totally consent	Totally consent	Totally consent	Uncertainty	Totally consent	Totally consent	Uncertainty	Uncertainty	Uncertainty	Uncertainty	Uncertainty	Strongly disagree	Uncertainty	Uncertainty	Agree	Uncertainty	Uncertainty	Uncertainty	Uncertainty	Uncertainty	Uncertainty	Totally consent	Totally consent	Totally consent	Totally consent	Totally consent	Totally consent	Totally consent	Totally consent	Totally consent
358	Yunnan Province	Female	18	Undergraduate lot	No	2	Yes	Selected	Selected	Selected	Selected	Selected	Unselected	Unselected	Unselected	Unselected	Uncertainty	Agree	Agree	Agree	Agree	Agree	Agree	Uncertainty	Agree	Uncertainty	Agree	Uncertainty	Disagree	Disagree	Uncertainty	Agree	Agree	Agree	Disagree	Uncertainty	Disagree	Disagree	Agree	Agree	Totally consent	Totally consent	Totally consent	Totally consent	Totally consent	Totally consent	Totally consent	Totally consent	Totally consent
359	Yunnan Province	Female	18	Undergraduate batch	No	2	Yes	Unselected	Unselected	Unselected	Selected	Selected	Unselected	Selected	Selected	Unselected	Agree	Agree	Uncertainty	Agree	Agree	Totally consent	Disagree	Uncertainty	Agree	Disagree	Disagree	Disagree	Agree	Disagree	Disagree	Disagree	Agree	Agree	Disagree	Disagree	Uncertainty	Disagree	Agree	Agree	Agree	Agree	Agree	Totally consent	Agree	Agree	Agree	Agree	Totally consent
360	Yunnan Province	Male	19	Undergraduate batch	No	4	Yes	Unselected	Selected	Unselected	Unselected	Selected	Unselected	Unselected	Unselected	Unselected	Strongly disagree	Uncertainty	Uncertainty	Agree	Uncertainty	Uncertainty	Uncertainty	Uncertainty	Uncertainty	Uncertainty	Uncertainty	Uncertainty	Agree	Uncertainty	Uncertainty	Uncertainty	Agree	Uncertainty	Disagree	Uncertainty	Uncertainty	Uncertainty	Agree	Uncertainty	Agree	Agree	Totally consent	Totally consent	Totally consent	Totally consent	Totally consent	Totally consent	Totally consent
361	Yunnan Province	Male	20	Undergraduate batch	Yes	3	Yes	Unselected	Unselected	Unselected	Unselected	Selected	Unselected	Unselected	Unselected	Unselected	Agree	Agree	Agree	Agree	Totally consent	Agree	Agree	Totally consent	Totally consent	Agree	Agree	Agree	Uncertainty	Uncertainty	Agree	Agree	Agree	Agree	Agree	Agree	Totally consent	Agree	Agree	Agree	Totally consent	Totally consent	Totally consent	Totally consent	Totally consent	Totally consent	Totally consent	Totally consent	Totally consent
362	Yunnan Province	Female	18	Undergraduate lot	No	3	Yes	Unselected	Selected	Selected	Unselected	Unselected	Unselected	Unselected	Unselected	Unselected	Uncertainty	Uncertainty	Uncertainty	Uncertainty	Uncertainty	Totally consent	Totally consent	Uncertainty	Totally consent	Totally consent	Totally consent	Totally consent	Uncertainty	Uncertainty	Uncertainty	Uncertainty	Uncertainty	Uncertainty	Uncertainty	Uncertainty	Uncertainty	Uncertainty	Uncertainty	Uncertainty	Agree	Agree	Agree	Agree	Agree	Agree	Agree	Agree	Agree
363	Yunnan Province	Female	19	Undergraduate lot	No	4	Yes	Selected	Selected	Unselected	Unselected	Selected	Unselected	Selected	Selected	Unselected	Agree	Agree	Agree	Agree	Agree	Agree	Agree	Agree	Agree	Disagree	Agree	Agree	Disagree	Disagree	Agree	Agree	Agree	Agree	Agree	Agree	Agree	Agree	Agree	Agree	Agree	Agree	Agree	Agree	Agree	Agree	Agree	Agree	Agree
364	Yunnan Province	Male	18	Undergraduate lot	No	4	Yes	Selected	Selected	Unselected	Unselected	Selected	Unselected	Selected	Selected	Unselected	Agree	Agree	Agree	Agree	Agree	Agree	Agree	Agree	Agree	Disagree	Agree	Agree	Disagree	Uncertainty	Agree	Agree	Agree	Agree	Agree	Agree	Agree	Agree	Agree	Agree	Agree	Agree	Agree	Agree	Agree	Agree	Agree	Agree	Agree
365	Yunnan Province	Female	19	Undergraduate batch	No	2	Yes	Unselected	Selected	Unselected	Selected	Selected	Unselected	Selected	Selected	Unselected	Totally consent	Agree	Totally consent	Totally consent	Totally consent	Totally consent	Strongly disagree	Totally consent	Totally consent	Strongly disagree	Strongly disagree	Totally consent	Totally consent	Strongly disagree	Totally consent	Totally consent	Totally consent	Totally consent	Totally consent	Totally consent	Totally consent	Strongly disagree	Totally consent	Totally consent	Totally consent	Totally consent	Totally consent	Totally consent	Totally consent	Totally consent	Totally consent	Totally consent	Totally consent
366	Yunnan Province	Female	20	Others	Yes	2	Yes	Unselected	Selected	Unselected	Unselected	Unselected	Unselected	Selected	Unselected	Unselected	Uncertainty	Uncertainty	Uncertainty	Agree	Agree	Agree	Agree	Agree	Agree	Uncertainty	Agree	Agree	Uncertainty	Disagree	Uncertainty	Agree	Agree	Agree	Uncertainty	Uncertainty	Totally consent	Uncertainty	Totally consent	Totally consent	Agree	Agree	Totally consent	Totally consent	Uncertainty	Agree	Agree	Agree	Agree
367	Yunnan Province	Female	18	Undergraduate batch	No	4	No	Not included	Not included	Not included	Not included	Not included	Not included	Not included	Not included	Not included	Uncertainty	Disagree	Uncertainty	Uncertainty	Agree	Uncertainty	Uncertainty	Totally consent	Uncertainty	Uncertainty	Totally consent	Uncertainty	Uncertainty	Disagree	Uncertainty	Uncertainty	Agree	Uncertainty	Uncertainty	Agree	Agree	Uncertainty	Agree	Agree	Agree	Uncertainty	Agree	Agree	Agree	Agree	Uncertainty	Totally consent	Agree
368	Yunnan Province	Female	18	Undergraduate batch	No	2	Yes	Unselected	Selected	Unselected	Unselected	Unselected	Unselected	Unselected	Unselected	Unselected	Agree	Uncertainty	Agree	Agree	Agree	Uncertainty	Uncertainty	Agree	Uncertainty	Uncertainty	Agree	Disagree	Uncertainty	Uncertainty	Uncertainty	Uncertainty	Agree	Agree	Uncertainty	Agree	Agree	Uncertainty	Uncertainty	Uncertainty	Agree	Uncertainty	Agree	Agree	Agree	Agree	Agree	Agree	Agree
369	Yunnan Province	Female	20	Undergraduate batch	Yes	1	Yes	Unselected	Selected	Selected	Unselected	Selected	Unselected	Unselected	Unselected	Unselected	Agree	Strongly disagree	Strongly disagree	Agree	Uncertainty	Uncertainty	Disagree	Agree	Uncertainty	Disagree	Strongly disagree	Agree	Uncertainty	Uncertainty	Disagree	Agree	Agree	Uncertainty	Disagree	Uncertainty	Agree	Agree	Agree	Uncertainty	Uncertainty	Agree	Uncertainty	Uncertainty	Uncertainty	Agree	Uncertainty	Uncertainty	Agree
370	Yunnan Province	Female	19	Undergraduate batch	Yes	3	Yes	Unselected	Selected	Unselected	Unselected	Selected	Selected	Unselected	Selected	Unselected	Agree	Uncertainty	Agree	Totally consent	Totally consent	Totally consent	Uncertainty	Agree	Uncertainty	Disagree	Uncertainty	Uncertainty	Uncertainty	Strongly disagree	Agree	Agree	Agree	Agree	Agree	Agree	Agree	Uncertainty	Agree	Agree	Totally consent	Totally consent	Totally consent	Totally consent	Totally consent	Agree	Agree	Agree	Uncertainty
371	Yunnan Province	Female	18	Special type enrollment control line	No	2	Yes	Unselected	Selected	Unselected	Selected	Selected	Unselected	Unselected	Unselected	Unselected	Uncertainty	Uncertainty	Agree	Uncertainty	Uncertainty	Uncertainty	Uncertainty	Uncertainty	Uncertainty	Uncertainty	Uncertainty	Uncertainty	Strongly disagree	Strongly disagree	Uncertainty	Uncertainty	Uncertainty	Uncertainty	Uncertainty	Uncertainty	Uncertainty	Uncertainty	Uncertainty	Uncertainty	Uncertainty	Uncertainty	Uncertainty	Uncertainty	Uncertainty	Uncertainty	Uncertainty	Uncertainty	Uncertainty
372	Yunnan Province	Male	18	Undergraduate lot	No	3	Yes	Unselected	Selected	Unselected	Selected	Selected	Unselected	Unselected	Unselected	Unselected	Totally consent	Uncertainty	Agree	Agree	Uncertainty	Agree	Uncertainty	Totally consent	Agree	Uncertainty	Uncertainty	Agree	Agree	Uncertainty	Agree	Agree	Agree	Agree	Agree	Agree	Agree	Agree	Agree	Agree	Agree	Agree	Agree	Agree	Agree	Agree	Agree	Agree	Agree
373	Yunnan Province	Male	17	Undergraduate batch	Yes	4	Yes	Unselected	Unselected	Unselected	Unselected	Selected	Unselected	Selected	Selected	Unselected	Totally consent	Uncertainty	Agree	Totally consent	Agree	Agree	Agree	Agree	Agree	Uncertainty	Uncertainty	Agree	Uncertainty	Disagree	Totally consent	Agree	Agree	Agree	Agree	Totally consent	Agree	Uncertainty	Agree	Agree	Agree	Agree	Agree	Agree	Agree	Agree	Agree	Agree	Totally consent
374	Yunnan Province	Female	18	Undergraduate batch	No	2	Yes	Unselected	Selected	Unselected	Selected	Unselected	Unselected	Unselected	Unselected	Unselected	Agree	Uncertainty	Agree	Agree	Agree	Agree	Uncertainty	Agree	Agree	Uncertainty	Uncertainty	Uncertainty	Disagree	Disagree	Agree	Agree	Agree	Agree	Agree	Uncertainty	Agree	Agree	Agree	Agree	Agree	Agree	Agree	Agree	Agree	Agree	Agree	Agree	Uncertainty
375	Yunnan Province	Female	17	Undergraduate lot	Yes	2	Yes	Unselected	Unselected	Unselected	Selected	Unselected	Unselected	Unselected	Unselected	Unselected	Agree	Uncertainty	Agree	Agree	Agree	Agree	Agree	Agree	Uncertainty	Agree	Uncertainty	Disagree	Disagree	Disagree	Agree	Agree	Totally consent	Totally consent	Uncertainty	Agree	Agree	Uncertainty	Uncertainty	Uncertainty	Agree	Agree	Agree	Agree	Agree	Agree	Agree	Agree	Agree
376	Yunnan Province	Female	18	Undergraduate second batch	No	3	Yes	Selected	Selected	Unselected	Selected	Selected	Unselected	Selected	Selected	Unselected	Agree	Uncertainty	Agree	Agree	Agree	Agree	Agree	Uncertainty	Uncertainty	Uncertainty	Uncertainty	Agree	Uncertainty	Strongly disagree	Agree	Uncertainty	Agree	Agree	Agree	Agree	Agree	Agree	Agree	Agree	Agree	Agree	Agree	Agree	Agree	Agree	Agree	Agree	Agree
377	Yunnan Province	Female	18	Undergraduate second batch	No	1	Yes	Unselected	Unselected	Unselected	Unselected	Selected	Selected	Unselected	Unselected	Unselected	Agree	Uncertainty	Agree	Uncertainty	Agree	Uncertainty	Disagree	Uncertainty	Uncertainty	Disagree	Uncertainty	Agree	Agree	Disagree	Agree	Uncertainty	Uncertainty	Agree	Agree	Uncertainty	Agree	Agree	Uncertainty	Uncertainty	Agree	Agree	Agree	Agree	Agree	Agree	Agree	Agree	Agree
378	Yunnan Province	Female	19	Undergraduate lot	No	5	Yes	Unselected	Unselected	Unselected	Unselected	Selected	Unselected	Unselected	Unselected	Unselected	Totally consent	Agree	Uncertainty	Totally consent	Agree	Totally consent	Uncertainty	Agree	Agree	Agree	Agree	Totally consent	Agree	Strongly disagree	Totally consent	Agree	Uncertainty	Agree	Totally consent	Totally consent	Uncertainty	Uncertainty	Totally consent	Agree	Totally consent	Totally consent	Agree	Totally consent	Totally consent	Totally consent	Totally consent	Totally consent	Totally consent
379	Yunnan Province	Male	18	Undergraduate batch	Yes	4	No	Not included	Not included	Not included	Not included	Not included	Not included	Not included	Not included	Not included	Uncertainty	Uncertainty	Uncertainty	Uncertainty	Uncertainty	Uncertainty	Uncertainty	Uncertainty	Uncertainty	Uncertainty	Strongly disagree	Uncertainty	Strongly disagree	Strongly disagree	Uncertainty	Uncertainty	Uncertainty	Uncertainty	Uncertainty	Uncertainty	Uncertainty	Uncertainty	Uncertainty	Uncertainty	Uncertainty	Uncertainty	Uncertainty	Uncertainty	Uncertainty	Uncertainty	Uncertainty	Totally consent	Agree
380	Yunnan Province	Male	18	Undergraduate batch	Yes	2	Yes	Unselected	Selected	Selected	Unselected	Selected	Unselected	Selected	Selected	Unselected	Agree	Agree	Agree	Totally consent	Agree	Uncertainty	Disagree	Totally consent	Agree	Uncertainty	Disagree	Disagree	Disagree	Disagree	Agree	Uncertainty	Agree	Agree	Disagree	Agree	Disagree	Uncertainty	Totally consent	Uncertainty	Agree	Agree	Agree	Agree	Agree	Agree	Agree	Agree	Totally consent
381	Yunnan Province	Male	19	Undergraduate batch	No	1	Yes	Unselected	Selected	Unselected	Selected	Selected	Selected	Unselected	Unselected	Unselected	Uncertainty	Agree	Uncertainty	Agree	Agree	Totally consent	Totally consent	Totally consent	Totally consent	Totally consent	Totally consent	Uncertainty	Agree	Strongly disagree	Uncertainty	Agree	Agree	Agree	Agree	Agree	Agree	Agree	Agree	Agree	Agree	Totally consent	Agree	Totally consent	Agree	Agree	Totally consent	Totally consent	Totally consent
382	Yunnan Province	Male	18	Undergraduate batch	No	4	Yes	Unselected	Selected	Unselected	Unselected	Unselected	Unselected	Unselected	Unselected	Unselected	Totally consent	Disagree	Disagree	Totally consent	Uncertainty	Totally consent	Disagree	Disagree	Uncertainty	Disagree	Strongly disagree	Uncertainty	Uncertainty	Disagree	Uncertainty	Uncertainty	Uncertainty	Uncertainty	Uncertainty	Uncertainty	Uncertainty	Uncertainty	Uncertainty	Uncertainty	Uncertainty	Uncertainty	Totally consent	Disagree	Disagree	Uncertainty	Agree	Agree	Totally consent
383	Yunnan Province	Male	18	Undergraduate batch	No	6	Yes	Selected	Unselected	Unselected	Unselected	Selected	Unselected	Unselected	Unselected	Unselected	Totally consent	Disagree	Uncertainty	Agree	Uncertainty	Agree	Disagree	Disagree	Disagree	Uncertainty	Uncertainty	Uncertainty	Uncertainty	Disagree	Uncertainty	Uncertainty	Uncertainty	Uncertainty	Uncertainty	Uncertainty	Uncertainty	Uncertainty	Uncertainty	Uncertainty	Uncertainty	Uncertainty	Uncertainty	Uncertainty	Uncertainty	Uncertainty	Uncertainty	Uncertainty	Uncertainty
384	Sichuan Province	Female	20	Others	Yes	3	Yes	Unselected	Selected	Unselected	Unselected	Unselected	Unselected	Unselected	Unselected	Unselected	Uncertainty	Agree	Agree	Totally consent	Agree	Agree	Disagree	Uncertainty	Uncertainty	Uncertainty	Uncertainty	Disagree	Agree	Strongly disagree	Agree	Agree	Agree	Uncertainty	Agree	Uncertainty	Uncertainty	Disagree	Uncertainty	Uncertainty	Agree	Uncertainty	Totally consent	Totally consent	Agree	Agree	Agree	Agree	Agree
385	Sichuan Province	Female	20	Undergraduate batch	No	2	Yes	Unselected	Unselected	Unselected	Unselected	Selected	Unselected	Selected	Selected	Unselected	Agree	Uncertainty	Agree	Agree	Uncertainty	Uncertainty	Agree	Agree	Agree	Agree	Uncertainty	Agree	Uncertainty	Disagree	Uncertainty	Agree	Agree	Agree	Uncertainty	Agree	Agree	Uncertainty	Totally consent	Agree	Totally consent	Totally consent	Totally consent	Totally consent	Totally consent	Agree	Agree	Totally consent	Totally consent
386	Yunnan Province	Female	18	Undergraduate lot	Yes	3	Yes	Unselected	Selected	Unselected	Unselected	Selected	Unselected	Selected	Selected	Unselected	Agree	Agree	Agree	Uncertainty	Agree	Uncertainty	Uncertainty	Agree	Agree	Uncertainty	Uncertainty	Uncertainty	Uncertainty	Uncertainty	Uncertainty	Uncertainty	Uncertainty	Uncertainty	Uncertainty	Uncertainty	Uncertainty	Uncertainty	Uncertainty	Uncertainty	Uncertainty	Uncertainty	Agree	Agree	Uncertainty	Agree	Uncertainty	Agree	Agree
387	Yunnan Province	Male	18	Undergraduate batch	No	2	Yes	Unselected	Selected	Selected	Selected	Selected	Unselected	Selected	Unselected	Unselected	Agree	Uncertainty	Agree	Agree	Uncertainty	Uncertainty	Uncertainty	Agree	Uncertainty	Uncertainty	Uncertainty	Agree	Agree	Disagree	Agree	Agree	Agree	Agree	Agree	Uncertainty	Agree	Disagree	Uncertainty	Agree	Agree	Agree	Totally consent	Totally consent	Totally consent	Agree	Totally consent	Totally consent	Agree
388	Yunnan Province	Male	18	Undergraduate lot	No	3	Yes	Selected	Selected	Unselected	Selected	Selected	Unselected	Unselected	Selected	Unselected	Agree	Uncertainty	Totally consent	Totally consent	Totally consent	Totally consent	Agree	Agree	Uncertainty	Uncertainty	Strongly disagree	Uncertainty	Strongly disagree	Strongly disagree	Uncertainty	Totally consent	Totally consent	Totally consent	Agree	Agree	Agree	Disagree	Agree	Agree	Totally consent	Totally consent	Totally consent	Totally consent	Totally consent	Totally consent	Totally consent	Totally consent	Totally consent
389	Yunnan Province	Male	18	Undergraduate lot	No	3	No	Not included	Not included	Not included	Not included	Not included	Not included	Not included	Not included	Not included	Uncertainty	Uncertainty	Uncertainty	Uncertainty	Uncertainty	Uncertainty	Uncertainty	Uncertainty	Uncertainty	Uncertainty	Uncertainty	Uncertainty	Uncertainty	Uncertainty	Uncertainty	Agree	Agree	Agree	Uncertainty	Uncertainty	Totally consent	Totally consent	Uncertainty	Totally consent	Uncertainty	Uncertainty	Agree	Agree	Agree	Agree	Uncertainty	Agree	Agree
390	Yunnan Province	Female	18	Undergraduate second batch	No	3	Yes	Selected	Selected	Selected	Selected	Selected	Selected	Selected	Selected	Unselected	Agree	Agree	Agree	Agree	Agree	Agree	Agree	Agree	Agree	Uncertainty	Uncertainty	Disagree	Disagree	Disagree	Agree	Agree	Agree	Agree	Agree	Agree	Agree	Agree	Agree	Agree	Agree	Agree	Agree	Agree	Agree	Agree	Agree	Agree	Agree
391	Sichuan Province	Female	18	Undergraduate second batch	No	5	Yes	Unselected	Unselected	Unselected	Unselected	Unselected	Unselected	Selected	Unselected	Unselected	Agree	Agree	Agree	Agree	Agree	Agree	Agree	Agree	Agree	Agree	Agree	Agree	Agree	Agree	Agree	Agree	Agree	Agree	Agree	Agree	Agree	Agree	Agree	Agree	Agree	Agree	Agree	Agree	Agree	Agree	Agree	Agree	Agree
392	Yunnan Province	Male	19	Undergraduate batch	Yes	6	No	Not included	Not included	Not included	Not included	Not included	Not included	Not included	Not included	Not included	Totally consent	Strongly disagree	Totally consent	Totally consent	Totally consent	Totally consent	Strongly disagree	Totally consent	Uncertainty	Strongly disagree	Agree	Agree	Disagree	Strongly disagree	Strongly disagree	Totally consent	Totally consent	Totally consent	Agree	Disagree	Totally consent	Strongly disagree	Totally consent	Totally consent	Totally consent	Totally consent	Totally consent	Totally consent	Totally consent	Totally consent	Totally consent	Totally consent	Totally consent
393	Guizhou Province	Female	18	Undergraduate batch	No	6	No	Not included	Not included	Not included	Not included	Not included	Not included	Not included	Not included	Not included	Totally consent	Uncertainty	Uncertainty	Totally consent	Uncertainty	Totally consent	Totally consent	Totally consent	Totally consent	Uncertainty	Uncertainty	Agree	Totally consent	Uncertainty	Strongly disagree	Uncertainty	Agree	Totally consent	Totally consent	Totally consent	Totally consent	Totally consent	Totally consent	Totally consent	Totally consent	Totally consent	Totally consent	Totally consent	Totally consent	Totally consent	Totally consent	Totally consent	Totally consent
394	Guizhou Province	Male	19	Undergraduate batch	No	4	Yes	Selected	Selected	Unselected	Selected	Selected	Unselected	Unselected	Selected	Unselected	Agree	Agree	Agree	Agree	Agree	Agree	Agree	Agree	Agree	Uncertainty	Strongly disagree	Strongly disagree	Strongly disagree	Strongly disagree	Agree	Agree	Agree	Agree	Agree	Agree	Agree	Agree	Agree	Agree	Totally consent	Totally consent	Totally consent	Totally consent	Totally consent	Totally consent	Totally consent	Totally consent	Totally consent
395	Guizhou Province	Female	18	Undergraduate batch	No	3	Yes	Unselected	Selected	Unselected	Unselected	Selected	Unselected	Unselected	Unselected	Unselected	Agree	Agree	Uncertainty	Totally consent	Totally consent	Totally consent	Totally consent	Totally consent	Totally consent	Uncertainty	Agree	Agree	Agree	Strongly disagree	Uncertainty	Uncertainty	Totally consent	Totally consent	Agree	Agree	Agree	Uncertainty	Totally consent	Totally consent	Totally consent	Totally consent	Totally consent	Totally consent	Totally consent	Totally consent	Totally consent	Totally consent	Agree
396	Guizhou Province	Male	18	Undergraduate batch	No	1	Yes	Unselected	Selected	Unselected	Unselected	Selected	Selected	Unselected	Selected	Unselected	Uncertainty	Uncertainty	Uncertainty	Uncertainty	Uncertainty	Agree	Uncertainty	Agree	Uncertainty	Uncertainty	Totally consent	Agree	Strongly disagree	Strongly disagree	Agree	Agree	Agree	Uncertainty	Agree	Totally consent	Uncertainty	Uncertainty	Totally consent	Totally consent	Agree	Agree	Totally consent	Totally consent	Totally consent	Totally consent	Totally consent	Totally consent	Totally consent
397	Guizhou Province	Male	19	Undergraduate batch	No	3	Yes	Unselected	Selected	Unselected	Unselected	Selected	Unselected	Selected	Selected	Unselected	Totally consent	Uncertainty	Agree	Agree	Agree	Totally consent	Totally consent	Totally consent	Agree	Agree	Agree	Totally consent	Uncertainty	Uncertainty	Agree	Agree	Agree	Agree	Agree	Agree	Agree	Agree	Totally consent	Totally consent	Totally consent	Totally consent	Totally consent	Totally consent	Agree	Totally consent	Totally consent	Totally consent	Totally consent
398	Guizhou Province	Female	18	Undergraduate batch	No	6	Yes	Unselected	Selected	Unselected	Selected	Selected	Unselected	Unselected	Selected	Unselected	Agree	Agree	Agree	Agree	Agree	Agree	Agree	Totally consent	Agree	Uncertainty	Uncertainty	Strongly disagree	Uncertainty	Strongly disagree	Disagree	Totally consent	Totally consent	Totally consent	Uncertainty	Uncertainty	Agree	Agree	Agree	Agree	Agree	Agree	Totally consent	Totally consent	Agree	Agree	Agree	Agree	Totally consent
399	Guizhou Province	Female	20	Undergraduate batch	No	4	Yes	Selected	Selected	Unselected	Selected	Selected	Unselected	Unselected	Selected	Unselected	Agree	Uncertainty	Agree	Agree	Agree	Agree	Agree	Agree	Agree	Disagree	Disagree	Uncertainty	Strongly disagree	Strongly disagree	Totally consent	Totally consent	Totally consent	Totally consent	Totally consent	Agree	Totally consent	Totally consent	Totally consent	Totally consent	Totally consent	Totally consent	Totally consent	Totally consent	Totally consent	Agree	Totally consent	Totally consent	Totally consent
400	Guizhou Province	Female	18	Undergraduate batch	No	5	Yes	Selected	Selected	Selected	Unselected	Unselected	Unselected	Selected	Unselected	Unselected	Agree	Agree	Agree	Agree	Agree	Agree	Uncertainty	Agree	Agree	Uncertainty	Agree	Uncertainty	Uncertainty	Uncertainty	Totally consent	Totally consent	Totally consent	Totally consent	Totally consent	Totally consent	Totally consent	Totally consent	Totally consent	Totally consent	Totally consent	Totally consent	Totally consent	Totally consent	Totally consent	Totally consent	Totally consent	Totally consent	Totally consent
401	Sichuan Province	Female	19	Undergraduate batch	No	1	Yes	Selected	Unselected	Unselected	Selected	Unselected	Unselected	Unselected	Unselected	Unselected	Agree	Agree	Agree	Agree	Agree	Agree	Agree	Agree	Agree	Uncertainty	Agree	Uncertainty	Agree	Disagree	Agree	Agree	Agree	Agree	Uncertainty	Agree	Agree	Uncertainty	Agree	Uncertainty	Agree	Agree	Agree	Agree	Agree	Agree	Agree	Agree	Uncertainty
402	Guizhou Province	Male	21	Undergraduate batch	No	3	Yes	Unselected	Selected	Unselected	Unselected	Selected	Unselected	Unselected	Selected	Unselected	Agree	Uncertainty	Agree	Agree	Uncertainty	Uncertainty	Uncertainty	Agree	Agree	Uncertainty	Uncertainty	Disagree	Uncertainty	Disagree	Uncertainty	Agree	Agree	Agree	Disagree	Agree	Uncertainty	Disagree	Agree	Agree	Agree	Agree	Agree	Agree	Uncertainty	Agree	Agree	Agree	Agree
403	Guizhou Province	Female	19	Undergraduate batch	No	4	Yes	Selected	Selected	Selected	Selected	Selected	Selected	Selected	Selected	Unselected	Agree	Uncertainty	Uncertainty	Agree	Agree	Agree	Uncertainty	Agree	Uncertainty	Disagree	Disagree	Uncertainty	Agree	Strongly disagree	Agree	Agree	Agree	Agree	Agree	Agree	Agree	Agree	Agree	Agree	Agree	Agree	Agree	Totally consent	Agree	Agree	Agree	Agree	Agree
404	Sichuan Province	Female	19	Undergraduate batch	No	1	Yes	Selected	Unselected	Unselected	Selected	Unselected	Selected	Unselected	Selected	Unselected	Agree	Uncertainty	Agree	Uncertainty	Agree	Uncertainty	Uncertainty	Uncertainty	Uncertainty	Disagree	Uncertainty	Uncertainty	Disagree	Strongly disagree	Agree	Uncertainty	Uncertainty	Uncertainty	Agree	Uncertainty	Agree	Agree	Uncertainty	Agree	Uncertainty	Uncertainty	Agree	Agree	Agree	Agree	Uncertainty	Agree	Agree
405	Guizhou Province	Female	18	Undergraduate batch	No	5	Yes	Unselected	Unselected	Unselected	Unselected	Unselected	Unselected	Unselected	Selected	Unselected	Agree	Uncertainty	Agree	Agree	Agree	Agree	Uncertainty	Totally consent	Agree	Agree	Uncertainty	Uncertainty	Disagree	Strongly disagree	Uncertainty	Uncertainty	Uncertainty	Uncertainty	Disagree	Agree	Uncertainty	Uncertainty	Agree	Agree	Agree	Agree	Totally consent	Totally consent	Agree	Agree	Agree	Totally consent	Totally consent
406	Guizhou Province	Female	18	Undergraduate batch	No	6	Yes	Unselected	Selected	Unselected	Unselected	Unselected	Selected	Unselected	Unselected	Unselected	Uncertainty	Strongly disagree	Agree	Agree	Uncertainty	Agree	Uncertainty	Uncertainty	Uncertainty	Disagree	Disagree	Agree	Strongly disagree	Strongly disagree	Agree	Agree	Agree	Agree	Agree	Agree	Agree	Agree	Agree	Agree	Uncertainty	Uncertainty	Totally consent	Totally consent	Uncertainty	Uncertainty	Agree	Uncertainty	Uncertainty
407	Guizhou Province	Male	19	Undergraduate batch	No	2	Yes	Selected	Selected	Unselected	Selected	Unselected	Unselected	Selected	Selected	Unselected	Totally consent	Agree	Uncertainty	Agree	Agree	Agree	Agree	Totally consent	Agree	Uncertainty	Uncertainty	Uncertainty	Agree	Uncertainty	Uncertainty	Agree	Agree	Agree	Uncertainty	Agree	Agree	Uncertainty	Agree	Agree	Totally consent	Totally consent	Totally consent	Totally consent	Totally consent	Totally consent	Agree	Agree	Agree
408	Guizhou Province	Female	18	Undergraduate batch	No	3	Yes	Unselected	Selected	Selected	Unselected	Selected	Unselected	Unselected	Selected	Unselected	Uncertainty	Uncertainty	Uncertainty	Agree	Uncertainty	Agree	Agree	Agree	Agree	Uncertainty	Agree	Uncertainty	Agree	Strongly disagree	Disagree	Uncertainty	Uncertainty	Agree	Agree	Agree	Agree	Agree	Agree	Agree	Agree	Agree	Totally consent	Totally consent	Agree	Agree	Agree	Agree	Totally consent
409	Guizhou Province	Female	19	Undergraduate batch	No	3	Yes	Selected	Selected	Selected	Unselected	Unselected	Selected	Unselected	Unselected	Unselected	Totally consent	Disagree	Uncertainty	Totally consent	Agree	Agree	Uncertainty	Totally consent	Agree	Uncertainty	Disagree	Uncertainty	Uncertainty	Disagree	Uncertainty	Agree	Agree	Agree	Agree	Agree	Agree	Agree	Agree	Agree	Totally consent	Totally consent	Totally consent	Totally consent	Totally consent	Totally consent	Totally consent	Totally consent	Totally consent
410	Guizhou Province	Male	19	Undergraduate lot	No	4	Yes	Unselected	Selected	Unselected	Unselected	Selected	Unselected	Selected	Selected	Unselected	Agree	Agree	Uncertainty	Agree	Agree	Agree	Disagree	Agree	Agree	Disagree	Uncertainty	Uncertainty	Disagree	Disagree	Agree	Agree	Agree	Agree	Agree	Agree	Agree	Agree	Agree	Agree	Agree	Agree	Agree	Agree	Agree	Agree	Agree	Agree	Agree
411	Guizhou Province	Male	19	Undergraduate batch	No	4	Yes	Selected	Selected	Unselected	Unselected	Unselected	Unselected	Unselected	Selected	Unselected	Totally consent	Uncertainty	Agree	Agree	Agree	Agree	Agree	Totally consent	Uncertainty	Uncertainty	Uncertainty	Agree	Disagree	Disagree	Agree	Agree	Agree	Agree	Agree	Disagree	Agree	Uncertainty	Uncertainty	Uncertainty	Uncertainty	Agree	Totally consent	Totally consent	Agree	Agree	Agree	Totally consent	Totally consent
412	Guizhou Province	Male	18	Undergraduate batch	No	6	No	Not included	Not included	Not included	Not included	Not included	Not included	Not included	Not included	Not included	Uncertainty	Disagree	Disagree	Totally consent	Disagree	Agree	Uncertainty	Totally consent	Disagree	Disagree	Disagree	Agree	Uncertainty	Uncertainty	Disagree	Totally consent	Totally consent	Totally consent	Disagree	Disagree	Disagree	Uncertainty	Disagree	Uncertainty	Disagree	Agree	Totally consent	Totally consent	Totally consent	Totally consent	Totally consent	Totally consent	Agree
413	Guizhou Province	Male	18	Undergraduate batch	No	4	Yes	Selected	Selected	Selected	Selected	Selected	Selected	Selected	Selected	Unselected	Agree	Agree	Agree	Agree	Agree	Agree	Agree	Agree	Agree	Agree	Uncertainty	Agree	Disagree	Disagree	Uncertainty	Agree	Agree	Agree	Agree	Agree	Agree	Uncertainty	Agree	Agree	Totally consent	Agree	Agree	Agree	Agree	Agree	Agree	Agree	Agree
414	Guizhou Province	Female	19	Undergraduate batch	No	4	Yes	Unselected	Selected	Unselected	Unselected	Unselected	Unselected	Unselected	Unselected	Unselected	Totally consent	Agree	Totally consent	Agree	Agree	Totally consent	Totally consent	Agree	Agree	Uncertainty	Totally consent	Strongly disagree	Uncertainty	Agree	Agree	Totally consent	Totally consent	Totally consent	Agree	Totally consent	Totally consent	Agree	Totally consent	Totally consent	Totally consent	Totally consent	Totally consent	Totally consent	Totally consent	Totally consent	Totally consent	Totally consent	Totally consent
415	Guizhou Province	Male	18	Undergraduate batch	No	6	Yes	Selected	Selected	Unselected	Unselected	Selected	Unselected	Selected	Unselected	Unselected	Totally consent	Uncertainty	Totally consent	Totally consent	Totally consent	Totally consent	Disagree	Totally consent	Totally consent	Totally consent	Disagree	Disagree	Totally consent	Totally consent	Totally consent	Totally consent	Totally consent	Totally consent	Totally consent	Totally consent	Totally consent	Totally consent	Totally consent	Totally consent	Uncertainty	Uncertainty	Totally consent	Totally consent	Totally consent	Totally consent	Totally consent	Totally consent	Totally consent
416	Guizhou Province	Male	18	Undergraduate batch	No	4	Yes	Unselected	Unselected	Unselected	Unselected	Selected	Unselected	Unselected	Unselected	Unselected	Agree	Agree	Agree	Agree	Agree	Agree	Uncertainty	Agree	Agree	Uncertainty	Uncertainty	Uncertainty	Uncertainty	Disagree	Disagree	Disagree	Agree	Agree	Uncertainty	Uncertainty	Uncertainty	Uncertainty	Uncertainty	Agree	Agree	Agree	Agree	Agree	Agree	Agree	Agree	Agree	Agree
417	Guizhou Province	Male	19	Undergraduate batch	No	6	No	Not included	Not included	Not included	Not included	Not included	Not included	Not included	Not included	Not included	Strongly disagree	Strongly disagree	Strongly disagree	Strongly disagree	Strongly disagree	Strongly disagree	Strongly disagree	Strongly disagree	Strongly disagree	Strongly disagree	Strongly disagree	Strongly disagree	Strongly disagree	Strongly disagree	Strongly disagree	Strongly disagree	Strongly disagree	Strongly disagree	Strongly disagree	Strongly disagree	Strongly disagree	Strongly disagree	Strongly disagree	Strongly disagree	Strongly disagree	Totally consent	Totally consent	Totally consent	Totally consent	Totally consent	Totally consent	Totally consent	Totally consent
418	Guizhou Province	Male	18	Undergraduate batch	No	4	Yes	Unselected	Selected	Unselected	Unselected	Selected	Unselected	Unselected	Selected	Unselected	Agree	Agree	Agree	Agree	Agree	Uncertainty	Disagree	Agree	Agree	Uncertainty	Disagree	Disagree	Uncertainty	Strongly disagree	Agree	Uncertainty	Uncertainty	Totally consent	Uncertainty	Agree	Agree	Uncertainty	Agree	Totally consent	Agree	Agree	Totally consent	Totally consent	Agree	Totally consent	Agree	Agree	Agree
419	Guizhou Province	Male	18	Undergraduate batch	No	1	Yes	Unselected	Selected	Selected	Selected	Unselected	Unselected	Unselected	Selected	Unselected	Agree	Agree	Totally consent	Agree	Uncertainty	Uncertainty	Agree	Totally consent	Uncertainty	Disagree	Disagree	Uncertainty	Uncertainty	Disagree	Uncertainty	Uncertainty	Agree	Totally consent	Agree	Agree	Agree	Uncertainty	Uncertainty	Agree	Totally consent	Agree	Totally consent	Totally consent	Totally consent	Agree	Totally consent	Agree	Agree
420	Guizhou Province	Male	19	Undergraduate batch	Yes	4	Yes	Unselected	Selected	Unselected	Unselected	Unselected	Unselected	Unselected	Unselected	Unselected	Totally consent	Uncertainty	Uncertainty	Totally consent	Uncertainty	Agree	Agree	Totally consent	Totally consent	Uncertainty	Agree	Uncertainty	Uncertainty	Agree	Agree	Uncertainty	Agree	Agree	Agree	Agree	Uncertainty	Uncertainty	Agree	Agree	Agree	Agree	Agree	Agree	Agree	Agree	Agree	Agree	Agree
421	Guizhou Province	Male	19	Undergraduate batch	No	4	No	Not included	Not included	Not included	Not included	Not included	Not included	Not included	Not included	Not included	Agree	Disagree	Disagree	Agree	Disagree	Agree	Disagree	Agree	Agree	Disagree	Agree	Agree	Disagree	Disagree	Agree	Agree	Agree	Agree	Agree	Totally consent	Uncertainty	Uncertainty	Agree	Agree	Agree	Agree	Totally consent	Totally consent	Totally consent	Agree	Totally consent	Uncertainty	Uncertainty
422	Guizhou Province	Male	18	Undergraduate batch	No	6	Yes	Unselected	Selected	Unselected	Selected	Selected	Unselected	Unselected	Unselected	Unselected	Agree	Uncertainty	Uncertainty	Agree	Uncertainty	Uncertainty	Uncertainty	Uncertainty	Uncertainty	Uncertainty	Disagree	Uncertainty	Uncertainty	Uncertainty	Uncertainty	Uncertainty	Uncertainty	Uncertainty	Uncertainty	Uncertainty	Uncertainty	Uncertainty	Uncertainty	Uncertainty	Agree	Uncertainty	Agree	Agree	Agree	Agree	Agree	Agree	Agree
423	Guizhou Province	Male	19	Undergraduate batch	No	5	Yes	Selected	Selected	Unselected	Selected	Unselected	Unselected	Unselected	Unselected	Unselected	Agree	Agree	Agree	Totally consent	Agree	Agree	Uncertainty	Disagree	Uncertainty	Agree	Uncertainty	Agree	Uncertainty	Strongly disagree	Agree	Agree	Agree	Totally consent	Uncertainty	Uncertainty	Uncertainty	Uncertainty	Agree	Agree	Totally consent	Totally consent	Totally consent	Totally consent	Agree	Uncertainty	Totally consent	Totally consent	Totally consent
424	Guizhou Province	Male	19	Undergraduate lot	Yes	1	Yes	Unselected	Unselected	Selected	Unselected	Selected	Selected	Unselected	Unselected	Unselected	Agree	Agree	Agree	Agree	Agree	Agree	Agree	Agree	Agree	Disagree	Agree	Agree	Strongly disagree	Strongly disagree	Agree	Agree	Agree	Agree	Agree	Agree	Agree	Agree	Agree	Agree	Totally consent	Totally consent	Totally consent	Totally consent	Agree	Agree	Totally consent	Agree	Totally consent
425	Guizhou Province	Female	19	Undergraduate batch	No	4	Yes	Unselected	Selected	Unselected	Selected	Selected	Unselected	Selected	Selected	Unselected	Uncertainty	Uncertainty	Agree	Agree	Agree	Totally consent	Agree	Totally consent	Agree	Uncertainty	Uncertainty	Uncertainty	Uncertainty	Uncertainty	Disagree	Agree	Agree	Agree	Agree	Agree	Disagree	Disagree	Agree	Agree	Agree	Agree	Agree	Agree	Agree	Agree	Agree	Agree	Agree
426	Guizhou Province	Female	18	Undergraduate batch	No	4	Yes	Unselected	Unselected	Unselected	Unselected	Selected	Unselected	Selected	Selected	Unselected	Totally consent	Uncertainty	Totally consent	Totally consent	Totally consent	Totally consent	Totally consent	Totally consent	Totally consent	Totally consent	Totally consent	Uncertainty	Uncertainty	Uncertainty	Agree	Agree	Agree	Agree	Agree	Agree	Agree	Agree	Totally consent	Agree	Totally consent	Totally consent	Totally consent	Totally consent	Totally consent	Totally consent	Totally consent	Totally consent	Agree
427	Guizhou Province	Male	19	Undergraduate batch	No	4	Yes	Unselected	Selected	Unselected	Selected	Selected	Unselected	Unselected	Unselected	Unselected	Agree	Agree	Agree	Agree	Agree	Agree	Agree	Agree	Uncertainty	Uncertainty	Uncertainty	Uncertainty	Uncertainty	Uncertainty	Agree	Agree	Agree	Agree	Agree	Agree	Agree	Agree	Uncertainty	Agree	Agree	Agree	Agree	Totally consent	Agree	Agree	Agree	Totally consent	Uncertainty
428	Guizhou Province	Female	19	Undergraduate batch	No	4	Yes	Selected	Unselected	Unselected	Selected	Unselected	Unselected	Unselected	Unselected	Unselected	Agree	Agree	Agree	Agree	Agree	Agree	Agree	Agree	Agree	Agree	Agree	Agree	Agree	Strongly disagree	Agree	Agree	Agree	Agree	Agree	Agree	Uncertainty	Uncertainty	Uncertainty	Agree	Agree	Totally consent	Totally consent	Totally consent	Totally consent	Totally consent	Totally consent	Totally consent	Uncertainty
429	Guizhou Province	Male	19	Undergraduate batch	No	4	Yes	Selected	Selected	Unselected	Selected	Selected	Unselected	Unselected	Selected	Unselected	Agree	Agree	Agree	Totally consent	Uncertainty	Agree	Agree	Agree	Agree	Disagree	Uncertainty	Uncertainty	Agree	Disagree	Disagree	Totally consent	Totally consent	Totally consent	Agree	Agree	Disagree	Disagree	Totally consent	Totally consent	Agree	Totally consent	Agree	Totally consent	Agree	Agree	Agree	Agree	Agree
430	Guizhou Province	Male	18	Undergraduate batch	No	3	Yes	Unselected	Selected	Unselected	Selected	Selected	Unselected	Unselected	Unselected	Unselected	Uncertainty	Uncertainty	Agree	Agree	Agree	Uncertainty	Uncertainty	Uncertainty	Agree	Uncertainty	Uncertainty	Agree	Agree	Strongly disagree	Uncertainty	Uncertainty	Uncertainty	Uncertainty	Uncertainty	Agree	Uncertainty	Uncertainty	Agree	Uncertainty	Agree	Agree	Agree	Agree	Agree	Uncertainty	Agree	Agree	Agree
431	Guizhou Province	Female	17	Undergraduate batch	No	4	Yes	Selected	Selected	Unselected	Selected	Unselected	Unselected	Unselected	Unselected	Unselected	Agree	Uncertainty	Uncertainty	Agree	Uncertainty	Agree	Agree	Agree	Uncertainty	Disagree	Disagree	Agree	Disagree	Strongly disagree	Uncertainty	Uncertainty	Uncertainty	Agree	Agree	Agree	Uncertainty	Uncertainty	Agree	Agree	Agree	Agree	Agree	Agree	Agree	Agree	Agree	Agree	Agree
432	Guizhou Province	Male	19	Undergraduate lot	No	4	Yes	Unselected	Selected	Unselected	Selected	Unselected	Unselected	Unselected	Selected	Unselected	Agree	Uncertainty	Agree	Agree	Agree	Uncertainty	Agree	Agree	Uncertainty	Disagree	Disagree	Uncertainty	Disagree	Disagree	Agree	Agree	Agree	Agree	Agree	Agree	Agree	Agree	Agree	Agree	Agree	Agree	Agree	Agree	Agree	Agree	Agree	Totally consent	Totally consent
433	Guizhou Province	Female	19	Undergraduate batch	No	5	Yes	Unselected	Selected	Selected	Selected	Selected	Selected	Selected	Selected	Unselected	Agree	Uncertainty	Agree	Agree	Agree	Agree	Agree	Agree	Agree	Agree	Disagree	Uncertainty	Agree	Disagree	Agree	Agree	Agree	Agree	Agree	Agree	Agree	Agree	Agree	Agree	Agree	Agree	Agree	Agree	Agree	Agree	Agree	Agree	Agree
434	Guizhou Province	Female	18	Undergraduate lot	No	4	Yes	Selected	Selected	Unselected	Unselected	Selected	Unselected	Selected	Selected	Unselected	Agree	Agree	Agree	Agree	Agree	Agree	Uncertainty	Agree	Agree	Uncertainty	Agree	Agree	Uncertainty	Uncertainty	Agree	Agree	Agree	Agree	Agree	Agree	Agree	Agree	Agree	Agree	Agree	Agree	Totally consent	Totally consent	Totally consent	Totally consent	Agree	Totally consent	Totally consent
435	Guizhou Province	Male	21	Undergraduate batch	No	3	Yes	Selected	Selected	Unselected	Selected	Unselected	Unselected	Unselected	Unselected	Unselected	Agree	Uncertainty	Agree	Agree	Agree	Agree	Uncertainty	Agree	Agree	Uncertainty	Disagree	Agree	Agree	Disagree	Uncertainty	Agree	Agree	Agree	Agree	Agree	Disagree	Disagree	Uncertainty	Agree	Totally consent	Totally consent	Totally consent	Totally consent	Agree	Agree	Agree	Agree	Totally consent
436	Guizhou Province	Female	19	Undergraduate lot	No	1	Yes	Selected	Selected	Unselected	Unselected	Selected	Unselected	Unselected	Unselected	Unselected	Totally consent	Totally consent	Totally consent	Totally consent	Totally consent	Totally consent	Uncertainty	Totally consent	Totally consent	Uncertainty	Uncertainty	Disagree	Disagree	Disagree	Totally consent	Totally consent	Totally consent	Totally consent	Totally consent	Totally consent	Totally consent	Totally consent	Totally consent	Totally consent	Totally consent	Totally consent	Totally consent	Totally consent	Totally consent	Totally consent	Totally consent	Uncertainty	Totally consent
437	Guizhou Province	Male	19	Undergraduate batch	No	5	Yes	Selected	Selected	Selected	Selected	Selected	Unselected	Selected	Unselected	Unselected	Totally consent	Uncertainty	Agree	Totally consent	Totally consent	Uncertainty	Disagree	Totally consent	Totally consent	Uncertainty	Agree	Disagree	Disagree	Disagree	Agree	Agree	Agree	Totally consent	Uncertainty	Totally consent	Uncertainty	Disagree	Totally consent	Totally consent	Totally consent	Totally consent	Totally consent	Totally consent	Totally consent	Totally consent	Totally consent	Totally consent	Totally consent
438	Guizhou Province	Female	19	Undergraduate batch	No	3	Yes	Selected	Unselected	Unselected	Selected	Selected	Unselected	Unselected	Selected	Unselected	Agree	Uncertainty	Agree	Totally consent	Agree	Agree	Uncertainty	Agree	Uncertainty	Uncertainty	Disagree	Strongly disagree	Strongly disagree	Strongly disagree	Uncertainty	Uncertainty	Uncertainty	Uncertainty	Uncertainty	Totally consent	Uncertainty	Uncertainty	Agree	Agree	Agree	Totally consent	Totally consent	Totally consent	Totally consent	Agree	Totally consent	Totally consent	Totally consent
439	Guizhou Province	Female	20	Undergraduate lot	No	1	Yes	Selected	Selected	Unselected	Selected	Selected	Selected	Selected	Selected	Unselected	Totally consent	Totally consent	Totally consent	Agree	Totally consent	Uncertainty	Uncertainty	Totally consent	Totally consent	Totally consent	Strongly disagree	Strongly disagree	Strongly disagree	Strongly disagree	Agree	Uncertainty	Agree	Agree	Totally consent	Totally consent	Totally consent	Uncertainty	Totally consent	Totally consent	Totally consent	Totally consent	Totally consent	Totally consent	Totally consent	Totally consent	Totally consent	Totally consent	Totally consent
440	Guizhou Province	Male	20	Undergraduate batch	No	3	Yes	Unselected	Selected	Unselected	Unselected	Unselected	Unselected	Unselected	Unselected	Unselected	Agree	Agree	Agree	Agree	Totally consent	Agree	Uncertainty	Agree	Agree	Uncertainty	Disagree	Uncertainty	Strongly disagree	Strongly disagree	Agree	Agree	Agree	Agree	Agree	Totally consent	Agree	Agree	Totally consent	Totally consent	Totally consent	Totally consent	Totally consent	Totally consent	Totally consent	Totally consent	Totally consent	Totally consent	Totally consent
441	Guizhou Province	Female	19	Undergraduate batch	No	3	Yes	Selected	Selected	Unselected	Selected	Selected	Unselected	Selected	Selected	Unselected	Agree	Agree	Agree	Totally consent	Totally consent	Totally consent	Totally consent	Totally consent	Agree	Uncertainty	Agree	Agree	Uncertainty	Disagree	Totally consent	Totally consent	Totally consent	Totally consent	Totally consent	Totally consent	Totally consent	Totally consent	Totally consent	Totally consent	Totally consent	Totally consent	Totally consent	Totally consent	Totally consent	Totally consent	Totally consent	Totally consent	Totally consent
442	Guizhou Province	Female	18	Undergraduate batch	No	4	Yes	Selected	Unselected	Unselected	Selected	Unselected	Unselected	Unselected	Unselected	Unselected	Agree	Uncertainty	Agree	Agree	Agree	Agree	Uncertainty	Totally consent	Uncertainty	Agree	Uncertainty	Agree	Disagree	Strongly disagree	Uncertainty	Agree	Uncertainty	Agree	Agree	Agree	Agree	Strongly disagree	Disagree	Agree	Agree	Totally consent	Totally consent	Totally consent	Totally consent	Totally consent	Totally consent	Totally consent	Totally consent
443	Guizhou Province	Female	18	Undergraduate lot	No	2	Yes	Selected	Selected	Selected	Unselected	Unselected	Unselected	Unselected	Unselected	Unselected	Agree	Uncertainty	Agree	Agree	Uncertainty	Uncertainty	Uncertainty	Agree	Uncertainty	Agree	Uncertainty	Disagree	Strongly disagree	Strongly disagree	Uncertainty	Agree	Agree	Agree	Agree	Uncertainty	Agree	Disagree	Disagree	Agree	Agree	Uncertainty	Totally consent	Totally consent	Uncertainty	Totally consent	Totally consent	Uncertainty	Uncertainty
444	Guizhou Province	Male	18	Undergraduate batch	No	1	Yes	Unselected	Selected	Unselected	Unselected	Selected	Unselected	Unselected	Selected	Unselected	Agree	Uncertainty	Agree	Agree	Agree	Agree	Uncertainty	Agree	Agree	Agree	Uncertainty	Agree	Strongly disagree	Strongly disagree	Agree	Agree	Agree	Agree	Agree	Agree	Agree	Agree	Agree	Agree	Agree	Agree	Agree	Agree	Agree	Agree	Agree	Agree	Agree
445	Guizhou Province	Male	18	Undergraduate batch	No	5	Yes	Unselected	Selected	Selected	Selected	Selected	Unselected	Selected	Unselected	Unselected	Agree	Agree	Agree	Agree	Agree	Agree	Agree	Agree	Agree	Agree	Uncertainty	Agree	Agree	Disagree	Agree	Uncertainty	Agree	Agree	Agree	Agree	Agree	Uncertainty	Agree	Agree	Agree	Agree	Agree	Agree	Agree	Agree	Agree	Agree	Agree
446	Guizhou Province	Male	18	Undergraduate batch	No	3	Yes	Selected	Unselected	Unselected	Unselected	Unselected	Unselected	Unselected	Unselected	Unselected	Agree	Uncertainty	Uncertainty	Agree	Uncertainty	Agree	Disagree	Agree	Uncertainty	Uncertainty	Disagree	Agree	Agree	Disagree	Uncertainty	Uncertainty	Uncertainty	Agree	Agree	Uncertainty	Agree	Uncertainty	Uncertainty	Agree	Uncertainty	Agree	Agree	Agree	Agree	Agree	Agree	Agree	Agree
447	Guizhou Province	Male	18	Undergraduate batch	No	5	Yes	Unselected	Selected	Unselected	Unselected	Unselected	Unselected	Unselected	Unselected	Unselected	Totally consent	Uncertainty	Uncertainty	Totally consent	Agree	Uncertainty	Uncertainty	Agree	Agree	Agree	Totally consent	Agree	Agree	Agree	Agree	Uncertainty	Agree	Agree	Uncertainty	Uncertainty	Agree	Agree	Agree	Agree	Uncertainty	Agree	Totally consent	Totally consent	Agree	Agree	Agree	Totally consent	Totally consent
448	Guizhou Province	Male	18	Undergraduate lot	No	3	Yes	Unselected	Unselected	Unselected	Unselected	Selected	Unselected	Unselected	Selected	Unselected	Disagree	Disagree	Disagree	Disagree	Disagree	Disagree	Disagree	Disagree	Disagree	Disagree	Agree	Disagree	Disagree	Disagree	Uncertainty	Disagree	Disagree	Disagree	Disagree	Uncertainty	Disagree	Disagree	Uncertainty	Disagree	Uncertainty	Uncertainty	Agree	Agree	Uncertainty	Agree	Uncertainty	Agree	Totally consent
449	Guizhou Province	Female	18	Undergraduate batch	No	5	Yes	Unselected	Unselected	Unselected	Unselected	Selected	Unselected	Unselected	Unselected	Unselected	Agree	Agree	Agree	Agree	Agree	Agree	Agree	Agree	Agree	Agree	Agree	Agree	Agree	Agree	Agree	Agree	Agree	Agree	Agree	Agree	Agree	Agree	Agree	Agree	Agree	Agree	Agree	Agree	Agree	Agree	Agree	Agree	Agree
450	Guizhou Province	Female	18	Undergraduate batch	No	3	Yes	Unselected	Unselected	Unselected	Unselected	Selected	Unselected	Selected	Unselected	Unselected	Agree	Uncertainty	Uncertainty	Uncertainty	Agree	Agree	Uncertainty	Agree	Uncertainty	Uncertainty	Disagree	Agree	Uncertainty	Disagree	Uncertainty	Uncertainty	Agree	Agree	Agree	Agree	Agree	Uncertainty	Agree	Agree	Agree	Agree	Totally consent	Totally consent	Agree	Agree	Agree	Agree	Totally consent
451	Guizhou Province	Male	18	Undergraduate batch	No	1	Yes	Unselected	Selected	Unselected	Unselected	Unselected	Unselected	Unselected	Unselected	Unselected	Totally consent	Agree	Agree	Agree	Agree	Agree	Agree	Agree	Agree	Agree	Agree	Agree	Agree	Agree	Agree	Agree	Agree	Agree	Agree	Agree	Agree	Agree	Agree	Agree	Agree	Agree	Agree	Agree	Agree	Agree	Agree	Agree	Agree
452	Guizhou Province	Male	19	Undergraduate batch	Yes	5	No	Not included	Not included	Not included	Not included	Not included	Not included	Not included	Not included	Not included	Uncertainty	Uncertainty	Uncertainty	Uncertainty	Uncertainty	Uncertainty	Uncertainty	Uncertainty	Uncertainty	Uncertainty	Uncertainty	Uncertainty	Uncertainty	Uncertainty	Uncertainty	Agree	Disagree	Agree	Disagree	Agree	Agree	Totally consent	Uncertainty	Agree	Agree	Agree	Uncertainty	Uncertainty	Agree	Agree	Agree	Agree	Agree
453	Guizhou Province	Female	19	Undergraduate batch	No	3	Yes	Selected	Selected	Unselected	Selected	Unselected	Unselected	Unselected	Unselected	Unselected	Totally consent	Uncertainty	Uncertainty	Uncertainty	Uncertainty	Agree	Uncertainty	Totally consent	Uncertainty	Uncertainty	Uncertainty	Totally consent	Agree	Uncertainty	Uncertainty	Disagree	Agree	Agree	Agree	Disagree	Agree	Disagree	Uncertainty	Agree	Totally consent	Totally consent	Totally consent	Totally consent	Agree	Agree	Uncertainty	Totally consent	Agree
454	Guizhou Province	Male	18	Undergraduate lot	No	4	Yes	Unselected	Unselected	Unselected	Unselected	Selected	Unselected	Selected	Selected	Unselected	Agree	Uncertainty	Totally consent	Totally consent	Totally consent	Totally consent	Totally consent	Totally consent	Agree	Uncertainty	Strongly disagree	Strongly disagree	Disagree	Strongly disagree	Uncertainty	Agree	Agree	Agree	Agree	Totally consent	Agree	Agree	Totally consent	Totally consent	Uncertainty	Agree	Totally consent	Totally consent	Totally consent	Totally consent	Totally consent	Totally consent	Totally consent
455	Guizhou Province	Female	18	Undergraduate lot	No	4	Yes	Selected	Unselected	Selected	Selected	Unselected	Unselected	Selected	Unselected	Unselected	Agree	Uncertainty	Agree	Agree	Uncertainty	Agree	Agree	Uncertainty	Agree	Agree	Uncertainty	Agree	Agree	Uncertainty	Agree	Uncertainty	Uncertainty	Agree	Uncertainty	Agree	Uncertainty	Agree	Uncertainty	Agree	Agree	Uncertainty	Agree	Uncertainty	Agree	Uncertainty	Agree	Uncertainty	Agree
456	Guizhou Province	Male	18	Undergraduate batch	No	4	No	Not included	Not included	Not included	Not included	Not included	Not included	Not included	Not included	Not included	Agree	Uncertainty	Agree	Agree	Agree	Agree	Agree	Agree	Uncertainty	Uncertainty	Agree	Agree	Agree	Disagree	Uncertainty	Agree	Agree	Agree	Uncertainty	Uncertainty	Agree	Agree	Agree	Agree	Uncertainty	Uncertainty	Agree	Agree	Agree	Agree	Agree	Agree	Agree
457	Guizhou Province	Male	18	Undergraduate lot	No	4	No	Not included	Not included	Not included	Not included	Not included	Not included	Not included	Not included	Not included	Uncertainty	Uncertainty	Uncertainty	Uncertainty	Uncertainty	Uncertainty	Uncertainty	Agree	Uncertainty	Uncertainty	Uncertainty	Uncertainty	Uncertainty	Uncertainty	Uncertainty	Uncertainty	Uncertainty	Uncertainty	Uncertainty	Uncertainty	Uncertainty	Uncertainty	Uncertainty	Uncertainty	Uncertainty	Uncertainty	Uncertainty	Uncertainty	Uncertainty	Uncertainty	Uncertainty	Uncertainty	Uncertainty
458	Guizhou Province	Male	18	Undergraduate batch	Yes	4	Yes	Unselected	Selected	Unselected	Unselected	Unselected	Unselected	Unselected	Unselected	Unselected	Agree	Agree	Agree	Agree	Agree	Agree	Agree	Agree	Agree	Agree	Agree	Uncertainty	Agree	Agree	Agree	Agree	Agree	Agree	Agree	Agree	Uncertainty	Uncertainty	Agree	Uncertainty	Agree	Agree	Totally consent	Totally consent	Agree	Agree	Agree	Totally consent	Agree
459	Guizhou Province	Female	20	Undergraduate lot	Yes	1	Yes	Unselected	Selected	Unselected	Selected	Unselected	Unselected	Unselected	Unselected	Unselected	Totally consent	Totally consent	Totally consent	Totally consent	Totally consent	Totally consent	Totally consent	Totally consent	Totally consent	Totally consent	Uncertainty	Totally consent	Totally consent	Disagree	Totally consent	Totally consent	Totally consent	Totally consent	Totally consent	Totally consent	Totally consent	Totally consent	Totally consent	Totally consent	Totally consent	Totally consent	Totally consent	Totally consent	Totally consent	Totally consent	Totally consent	Totally consent	Totally consent
460	Guizhou Province	Female	18	Undergraduate batch	No	3	Yes	Unselected	Selected	Unselected	Unselected	Unselected	Unselected	Unselected	Unselected	Unselected	Uncertainty	Disagree	Uncertainty	Agree	Uncertainty	Uncertainty	Uncertainty	Uncertainty	Uncertainty	Uncertainty	Disagree	Agree	Disagree	Disagree	Agree	Agree	Agree	Agree	Agree	Agree	Disagree	Strongly disagree	Uncertainty	Agree	Agree	Agree	Agree	Agree	Agree	Agree	Agree	Agree	Totally consent
461	Guizhou Province	Female	18	Undergraduate batch	No	1	Yes	Selected	Selected	Selected	Selected	Selected	Selected	Selected	Selected	Unselected	Agree	Agree	Agree	Totally consent	Agree	Agree	Agree	Agree	Agree	Agree	Uncertainty	Agree	Agree	Disagree	Agree	Agree	Agree	Totally consent	Agree	Agree	Agree	Agree	Agree	Totally consent	Totally consent	Totally consent	Totally consent	Totally consent	Totally consent	Totally consent	Totally consent	Totally consent	Totally consent
462	Guizhou Province	Male	18	Undergraduate batch	No	6	No	Not included	Not included	Not included	Not included	Not included	Not included	Not included	Not included	Not included	Agree	Uncertainty	Uncertainty	Agree	Agree	Agree	Uncertainty	Agree	Agree	Uncertainty	Uncertainty	Strongly disagree	Agree	Strongly disagree	Disagree	Agree	Totally consent	Uncertainty	Disagree	Disagree	Agree	Disagree	Agree	Disagree	Uncertainty	Agree	Agree	Agree	Agree	Agree	Agree	Agree	Agree
463	Guizhou Province	Male	19	Undergraduate batch	Yes	3	Yes	Unselected	Selected	Unselected	Unselected	Unselected	Unselected	Unselected	Unselected	Unselected	Agree	Agree	Agree	Agree	Agree	Agree	Agree	Agree	Agree	Agree	Agree	Uncertainty	Agree	Uncertainty	Agree	Agree	Agree	Agree	Agree	Agree	Agree	Agree	Agree	Agree	Agree	Agree	Totally consent	Totally consent	Agree	Agree	Agree	Agree	Agree
464	Guizhou Province	Male	20	Undergraduate batch	No	4	No	Not included	Not included	Not included	Not included	Not included	Not included	Not included	Not included	Not included	Disagree	Strongly disagree	Disagree	Disagree	Agree	Agree	Totally consent	Agree	Agree	Agree	Agree	Totally consent	Agree	Disagree	Uncertainty	Agree	Agree	Uncertainty	Agree	Agree	Agree	Agree	Uncertainty	Agree	Agree	Totally consent	Uncertainty	Agree	Uncertainty	Agree	Agree	Agree	Agree
465	Sichuan Province	Male	19	Undergraduate batch	No	4	Yes	Selected	Selected	Unselected	Selected	Unselected	Unselected	Unselected	Unselected	Unselected	Agree	Agree	Uncertainty	Agree	Agree	Totally consent	Agree	Agree	Uncertainty	Uncertainty	Uncertainty	Agree	Uncertainty	Disagree	Uncertainty	Uncertainty	Uncertainty	Uncertainty	Uncertainty	Uncertainty	Uncertainty	Uncertainty	Uncertainty	Uncertainty	Agree	Agree	Totally consent	Totally consent	Totally consent	Totally consent	Totally consent	Totally consent	Agree
466	Guizhou Province	Female	18	Undergraduate batch	No	2	Yes	Unselected	Selected	Unselected	Unselected	Selected	Selected	Unselected	Unselected	Unselected	Agree	Uncertainty	Agree	Agree	Uncertainty	Uncertainty	Uncertainty	Agree	Agree	Agree	Agree	Disagree	Disagree	Strongly disagree	Agree	Agree	Agree	Agree	Agree	Agree	Agree	Agree	Agree	Agree	Agree	Agree	Agree	Agree	Agree	Agree	Agree	Agree	Agree
467	Guizhou Province	Female	18	Undergraduate batch	No	4	Yes	Unselected	Selected	Unselected	Unselected	Selected	Unselected	Unselected	Unselected	Unselected	Agree	Agree	Agree	Totally consent	Agree	Agree	Agree	Agree	Agree	Agree	Agree	Agree	Agree	Agree	Agree	Agree	Agree	Agree	Agree	Totally consent	Agree	Uncertainty	Uncertainty	Uncertainty	Agree	Agree	Agree	Agree	Totally consent	Agree	Totally consent	Agree	Agree
468	Guizhou Province	Male	18	Undergraduate lot	No	2	Yes	Selected	Selected	Selected	Selected	Selected	Unselected	Selected	Unselected	Unselected	Agree	Agree	Uncertainty	Agree	Agree	Uncertainty	Uncertainty	Agree	Agree	Agree	Disagree	Uncertainty	Uncertainty	Disagree	Agree	Agree	Agree	Agree	Agree	Agree	Uncertainty	Agree	Agree	Agree	Agree	Agree	Agree	Agree	Agree	Agree	Agree	Agree	Agree
469	Yunnan Province	Male	19	Undergraduate second batch	Yes	4	Yes	Unselected	Unselected	Unselected	Selected	Unselected	Unselected	Selected	Selected	Unselected	Agree	Disagree	Disagree	Agree	Disagree	Agree	Disagree	Agree	Agree	Disagree	Disagree	Disagree	Disagree	Disagree	Uncertainty	Agree	Agree	Agree	Agree	Agree	Agree	Disagree	Agree	Agree	Agree	Agree	Agree	Agree	Agree	Agree	Agree	Agree	Agree
470	Yunnan Province	Female	19	Undergraduate batch	No	2	Yes	Unselected	Selected	Unselected	Unselected	Unselected	Unselected	Unselected	Unselected	Unselected	Disagree	Disagree	Uncertainty	Agree	Agree	Totally consent	Uncertainty	Agree	Agree	Disagree	Disagree	Uncertainty	Uncertainty	Strongly disagree	Agree	Agree	Agree	Agree	Agree	Agree	Agree	Uncertainty	Agree	Agree	Totally consent	Totally consent	Totally consent	Totally consent	Totally consent	Totally consent	Totally consent	Totally consent	Totally consent
471	Chongqing City	Female	18	Undergraduate lot	No	4	Yes	Selected	Unselected	Unselected	Unselected	Selected	Unselected	Selected	Selected	Unselected	Agree	Agree	Agree	Agree	Agree	Agree	Agree	Agree	Agree	Uncertainty	Uncertainty	Uncertainty	Disagree	Disagree	Agree	Agree	Agree	Agree	Agree	Agree	Agree	Agree	Agree	Agree	Agree	Agree	Agree	Agree	Agree	Agree	Agree	Agree	Agree
472	Chongqing City	Male	18	Undergraduate lot	No	4	Yes	Unselected	Selected	Unselected	Unselected	Selected	Unselected	Unselected	Unselected	Unselected	Agree	Uncertainty	Uncertainty	Agree	Uncertainty	Agree	Uncertainty	Agree	Agree	Uncertainty	Agree	Uncertainty	Uncertainty	Agree	Uncertainty	Uncertainty	Uncertainty	Uncertainty	Uncertainty	Uncertainty	Uncertainty	Uncertainty	Agree	Uncertainty	Uncertainty	Uncertainty	Agree	Agree	Agree	Agree	Agree	Agree	Agree
473	Chongqing City	Male	18	Undergraduate lot	No	4	Yes	Selected	Selected	Unselected	Unselected	Selected	Unselected	Unselected	Unselected	Unselected	Agree	Uncertainty	Uncertainty	Agree	Disagree	Uncertainty	Uncertainty	Totally consent	Totally consent	Uncertainty	Uncertainty	Uncertainty	Disagree	Disagree	Uncertainty	Uncertainty	Uncertainty	Uncertainty	Uncertainty	Uncertainty	Uncertainty	Uncertainty	Uncertainty	Uncertainty	Uncertainty	Uncertainty	Uncertainty	Uncertainty	Uncertainty	Uncertainty	Totally consent	Uncertainty	Agree
474	Chongqing City	Male	19	Undergraduate lot	No	4	Yes	Unselected	Selected	Unselected	Selected	Selected	Unselected	Selected	Selected	Unselected	Totally consent	Agree	Agree	Agree	Totally consent	Totally consent	Agree	Agree	Agree	Agree	Disagree	Agree	Agree	Uncertainty	Uncertainty	Totally consent	Agree	Agree	Agree	Agree	Uncertainty	Agree	Agree	Agree	Totally consent	Agree	Totally consent	Totally consent	Totally consent	Totally consent	Totally consent	Totally consent	Totally consent
475	Chongqing City	Male	18	Undergraduate lot	No	4	Yes	Unselected	Selected	Unselected	Unselected	Unselected	Unselected	Unselected	Unselected	Unselected	Agree	Uncertainty	Agree	Agree	Uncertainty	Agree	Uncertainty	Agree	Uncertainty	Uncertainty	Uncertainty	Uncertainty	Uncertainty	Uncertainty	Uncertainty	Uncertainty	Agree	Agree	Uncertainty	Agree	Uncertainty	Uncertainty	Agree	Uncertainty	Uncertainty	Agree	Agree	Agree	Agree	Agree	Agree	Agree	Agree
476	Chongqing City	Female	18	Undergraduate lot	No	6	No	Not included	Not included	Not included	Not included	Not included	Not included	Not included	Not included	Not included	Totally consent	Strongly disagree	Uncertainty	Totally consent	Strongly disagree	Totally consent	Uncertainty	Totally consent	Strongly disagree	Strongly disagree	Strongly disagree	Totally consent	Strongly disagree	Strongly disagree	Strongly disagree	Strongly disagree	Strongly disagree	Strongly disagree	Strongly disagree	Strongly disagree	Strongly disagree	Strongly disagree	Strongly disagree	Strongly disagree	Uncertainty	Totally consent	Totally consent	Totally consent	Strongly disagree	Totally consent	Totally consent	Totally consent	Totally consent
477	Chongqing City	Female	18	Undergraduate batch	No	2	Yes	Unselected	Unselected	Unselected	Unselected	Selected	Unselected	Unselected	Selected	Unselected	Agree	Agree	Uncertainty	Agree	Uncertainty	Uncertainty	Agree	Totally consent	Totally consent	Uncertainty	Agree	Agree	Strongly disagree	Strongly disagree	Disagree	Disagree	Agree	Agree	Agree	Agree	Agree	Agree	Uncertainty	Agree	Totally consent	Totally consent	Totally consent	Totally consent	Totally consent	Totally consent	Totally consent	Totally consent	Totally consent
478	Chongqing City	Male	18	Undergraduate batch	No	6	No	Not included	Not included	Not included	Not included	Not included	Not included	Not included	Not included	Not included	Strongly disagree	Strongly disagree	Strongly disagree	Strongly disagree	Strongly disagree	Strongly disagree	Strongly disagree	Totally consent	Strongly disagree	Strongly disagree	Strongly disagree	Strongly disagree	Strongly disagree	Strongly disagree	Strongly disagree	Strongly disagree	Strongly disagree	Strongly disagree	Strongly disagree	Strongly disagree	Strongly disagree	Strongly disagree	Strongly disagree	Strongly disagree	Strongly disagree	Strongly disagree	Totally consent	Totally consent	Strongly disagree	Strongly disagree	Strongly disagree	Totally consent	Totally consent
479	Chongqing City	Female	18	Undergraduate batch	Yes	3	Yes	Unselected	Selected	Unselected	Unselected	Unselected	Unselected	Unselected	Selected	Unselected	Uncertainty	Uncertainty	Uncertainty	Uncertainty	Uncertainty	Uncertainty	Uncertainty	Uncertainty	Uncertainty	Uncertainty	Uncertainty	Uncertainty	Uncertainty	Uncertainty	Uncertainty	Uncertainty	Uncertainty	Uncertainty	Uncertainty	Uncertainty	Uncertainty	Uncertainty	Uncertainty	Uncertainty	Uncertainty	Uncertainty	Uncertainty	Uncertainty	Uncertainty	Uncertainty	Uncertainty	Uncertainty	Uncertainty
480	Chongqing City	Female	17	Undergraduate batch	No	5	Yes	Unselected	Selected	Unselected	Unselected	Selected	Unselected	Unselected	Unselected	Unselected	Agree	Disagree	Disagree	Agree	Uncertainty	Totally consent	Disagree	Agree	Disagree	Agree	Uncertainty	Disagree	Agree	Totally consent	Disagree	Agree	Agree	Agree	Disagree	Disagree	Disagree	Disagree	Agree	Agree	Disagree	Agree	Agree	Agree	Agree	Agree	Agree	Agree	Agree
481	Chongqing City	Female	18	Undergraduate lot	Yes	1	Yes	Unselected	Unselected	Unselected	Unselected	Selected	Unselected	Unselected	Unselected	Unselected	Uncertainty	Uncertainty	Uncertainty	Uncertainty	Agree	Agree	Agree	Agree	Agree	Agree	Uncertainty	Uncertainty	Agree	Uncertainty	Agree	Agree	Agree	Agree	Uncertainty	Totally consent	Uncertainty	Disagree	Totally consent	Agree	Uncertainty	Agree	Agree	Agree	Totally consent	Totally consent	Agree	Totally consent	Agree
482	Chongqing City	Male	16	Undergraduate lot	No	6	Yes	Selected	Selected	Selected	Selected	Selected	Selected	Selected	Selected	Unselected	Totally consent	Agree	Agree	Totally consent	Agree	Agree	Uncertainty	Agree	Uncertainty	Uncertainty	Uncertainty	Disagree	Agree	Disagree	Agree	Agree	Agree	Agree	Disagree	Agree	Agree	Agree	Agree	Agree	Agree	Agree	Totally consent	Totally consent	Agree	Agree	Agree	Agree	Agree
483	Chongqing City	Male	18	Undergraduate lot	No	5	No	Not included	Not included	Not included	Not included	Not included	Not included	Not included	Not included	Not included	Uncertainty	Agree	Disagree	Agree	Disagree	Agree	Disagree	Agree	Agree	Totally consent	Disagree	Disagree	Agree	Agree	Totally consent	Agree	Uncertainty	Uncertainty	Uncertainty	Totally consent	Totally consent	Disagree	Agree	Agree	Agree	Totally consent	Agree	Agree	Agree	Agree	Totally consent	Agree	Uncertainty
484	Chongqing City	Male	18	Undergraduate batch	Yes	6	No	Not included	Not included	Not included	Not included	Not included	Not included	Not included	Not included	Not included	Totally consent	Disagree	Agree	Agree	Agree	Agree	Disagree	Agree	Disagree	Disagree	Strongly disagree	Strongly disagree	Strongly disagree	Strongly disagree	Strongly disagree	Agree	Agree	Agree	Disagree	Agree	Disagree	Disagree	Agree	Agree	Uncertainty	Agree	Agree	Agree	Agree	Agree	Agree	Agree	Agree
485	Chongqing City	Male	19	Undergraduate batch	No	4	No	Not included	Not included	Not included	Not included	Not included	Not included	Not included	Not included	Not included	Disagree	Disagree	Agree	Totally consent	Agree	Disagree	Disagree	Totally consent	Agree	Disagree	Disagree	Disagree	Disagree	Disagree	Disagree	Disagree	Disagree	Disagree	Disagree	Disagree	Disagree	Disagree	Totally consent	Agree	Agree	Agree	Totally consent	Totally consent	Agree	Totally consent	Totally consent	Totally consent	Totally consent
486	Chongqing City	Female	18	Undergraduate lot	No	4	Yes	Selected	Selected	Unselected	Selected	Selected	Unselected	Selected	Selected	Unselected	Totally consent	Totally consent	Totally consent	Totally consent	Totally consent	Totally consent	Totally consent	Totally consent	Totally consent	Totally consent	Totally consent	Totally consent	Totally consent	Totally consent	Totally consent	Totally consent	Totally consent	Totally consent	Totally consent	Totally consent	Totally consent	Totally consent	Totally consent	Totally consent	Totally consent	Totally consent	Totally consent	Totally consent	Totally consent	Totally consent	Totally consent	Totally consent	Totally consent
487	Chongqing City	Male	18	Undergraduate lot	No	4	Yes	Selected	Selected	Unselected	Unselected	Selected	Unselected	Unselected	Selected	Unselected	Uncertainty	Uncertainty	Agree	Agree	Uncertainty	Uncertainty	Strongly disagree	Uncertainty	Uncertainty	Uncertainty	Uncertainty	Uncertainty	Uncertainty	Strongly disagree	Uncertainty	Agree	Agree	Agree	Uncertainty	Agree	Uncertainty	Uncertainty	Uncertainty	Uncertainty	Uncertainty	Uncertainty	Agree	Agree	Agree	Uncertainty	Agree	Agree	Uncertainty
488	Chongqing City	Female	19	Undergraduate lot	No	5	No	Not included	Not included	Not included	Not included	Not included	Not included	Not included	Not included	Not included	Agree	Disagree	Agree	Totally consent	Uncertainty	Disagree	Disagree	Totally consent	Uncertainty	Strongly disagree	Disagree	Disagree	Disagree	Disagree	Uncertainty	Uncertainty	Uncertainty	Agree	Agree	Agree	Agree	Agree	Uncertainty	Agree	Uncertainty	Agree	Agree	Totally consent	Totally consent	Totally consent	Totally consent	Totally consent	Totally consent
489	Chongqing City	Male	18	Special type enrollment control line	No	1	Yes	Unselected	Selected	Unselected	Unselected	Selected	Unselected	Unselected	Unselected	Unselected	Agree	Uncertainty	Agree	Agree	Totally consent	Totally consent	Totally consent	Totally consent	Totally consent	Uncertainty	Totally consent	Totally consent	Totally consent	Uncertainty	Uncertainty	Agree	Agree	Agree	Uncertainty	Disagree	Disagree	Disagree	Agree	Agree	Agree	Agree	Agree	Agree	Agree	Agree	Agree	Agree	Totally consent
490	Chongqing City	Female	18	Undergraduate lot	Yes	1	Yes	Unselected	Selected	Unselected	Unselected	Selected	Unselected	Selected	Unselected	Unselected	Uncertainty	Agree	Agree	Agree	Agree	Agree	Disagree	Uncertainty	Agree	Uncertainty	Disagree	Disagree	Disagree	Disagree	Agree	Uncertainty	Uncertainty	Agree	Uncertainty	Agree	Agree	Uncertainty	Agree	Uncertainty	Agree	Agree	Agree	Agree	Agree	Agree	Agree	Agree	Agree
491	Chongqing City	Male	18	Undergraduate lot	No	5	Yes	Unselected	Selected	Unselected	Unselected	Selected	Unselected	Selected	Selected	Unselected	Uncertainty	Disagree	Uncertainty	Totally consent	Uncertainty	Uncertainty	Disagree	Agree	Agree	Uncertainty	Uncertainty	Disagree	Disagree	Disagree	Agree	Agree	Totally consent	Totally consent	Disagree	Uncertainty	Strongly disagree	Strongly disagree	Agree	Agree	Agree	Totally consent	Totally consent	Totally consent	Totally consent	Totally consent	Totally consent	Totally consent	Totally consent
492	Chongqing City	Male	18	Undergraduate batch	No	5	No	Not included	Not included	Not included	Not included	Not included	Not included	Not included	Not included	Not included	Disagree	Disagree	Disagree	Disagree	Disagree	Disagree	Disagree	Uncertainty	Uncertainty	Uncertainty	Uncertainty	Uncertainty	Uncertainty	Uncertainty	Uncertainty	Uncertainty	Uncertainty	Uncertainty	Uncertainty	Uncertainty	Uncertainty	Uncertainty	Uncertainty	Uncertainty	Uncertainty	Uncertainty	Uncertainty	Uncertainty	Uncertainty	Uncertainty	Uncertainty	Uncertainty	Uncertainty
493	Chongqing City	Male	18	Undergraduate batch	No	4	Yes	Unselected	Unselected	Unselected	Selected	Selected	Unselected	Selected	Unselected	Unselected	Agree	Uncertainty	Agree	Agree	Agree	Agree	Agree	Agree	Agree	Uncertainty	Uncertainty	Uncertainty	Disagree	Strongly disagree	Agree	Agree	Agree	Agree	Agree	Agree	Agree	Uncertainty	Agree	Agree	Uncertainty	Agree	Agree	Agree	Agree	Agree	Agree	Agree	Agree
494	Chongqing City	Male	18	Undergraduate lot	No	3	Yes	Unselected	Selected	Unselected	Unselected	Unselected	Unselected	Unselected	Unselected	Unselected	Totally consent	Uncertainty	Uncertainty	Totally consent	Totally consent	Totally consent	Uncertainty	Totally consent	Agree	Uncertainty	Disagree	Disagree	Disagree	Disagree	Disagree	Totally consent	Totally consent	Totally consent	Uncertainty	Agree	Totally consent	Disagree	Totally consent	Uncertainty	Totally consent	Totally consent	Totally consent	Totally consent	Totally consent	Totally consent	Totally consent	Agree	Uncertainty
495	Chongqing City	Female	18	Undergraduate lot	No	6	Yes	Unselected	Unselected	Selected	Unselected	Unselected	Unselected	Unselected	Selected	Unselected	Uncertainty	Strongly disagree	Strongly disagree	Totally consent	Agree	Totally consent	Uncertainty	Totally consent	Totally consent	Uncertainty	Strongly disagree	Strongly disagree	Agree	Strongly disagree	Strongly disagree	Totally consent	Totally consent	Totally consent	Uncertainty	Uncertainty	Uncertainty	Strongly disagree	Totally consent	Totally consent	Totally consent	Totally consent	Totally consent	Totally consent	Totally consent	Totally consent	Totally consent	Totally consent	Totally consent
496	Chongqing City	Female	19	Undergraduate lot	No	4	Yes	Unselected	Selected	Unselected	Unselected	Selected	Unselected	Selected	Unselected	Unselected	Uncertainty	Uncertainty	Agree	Agree	Uncertainty	Agree	Uncertainty	Agree	Agree	Disagree	Uncertainty	Disagree	Uncertainty	Disagree	Uncertainty	Uncertainty	Agree	Agree	Uncertainty	Agree	Uncertainty	Agree	Agree	Agree	Totally consent	Totally consent	Totally consent	Totally consent	Agree	Agree	Agree	Agree	Agree
497	Chongqing City	Female	18	Undergraduate lot	No	3	Yes	Unselected	Unselected	Unselected	Selected	Selected	Unselected	Selected	Unselected	Unselected	Agree	Agree	Agree	Agree	Agree	Agree	Agree	Agree	Agree	Agree	Agree	Agree	Agree	Agree	Agree	Agree	Agree	Agree	Agree	Agree	Agree	Agree	Agree	Agree	Agree	Agree	Agree	Agree	Agree	Agree	Agree	Agree	Agree
498	Chongqing City	Male	18	Undergraduate batch	Yes	2	No	Not included	Not included	Not included	Not included	Not included	Not included	Not included	Not included	Not included	Agree	Totally consent	Totally consent	Totally consent	Totally consent	Totally consent	Disagree	Totally consent	Totally consent	Disagree	Totally consent	Strongly disagree	Disagree	Uncertainty	Strongly disagree	Uncertainty	Totally consent	Totally consent	Uncertainty	Uncertainty	Uncertainty	Disagree	Totally consent	Totally consent	Totally consent	Totally consent	Totally consent	Totally consent	Totally consent	Totally consent	Totally consent	Totally consent	Agree
499	Chongqing City	Male	18	Special type enrollment control line	No	4	Yes	Unselected	Selected	Selected	Unselected	Selected	Unselected	Unselected	Selected	Unselected	Agree	Agree	Agree	Agree	Agree	Agree	Agree	Agree	Agree	Uncertainty	Agree	Agree	Uncertainty	Uncertainty	Uncertainty	Agree	Agree	Agree	Agree	Agree	Agree	Agree	Agree	Agree	Totally consent	Totally consent	Totally consent	Totally consent	Agree	Agree	Agree	Totally consent	Totally consent
500	Chongqing City	Female	19	Undergraduate batch	No	3	Yes	Unselected	Selected	Selected	Selected	Selected	Unselected	Selected	Selected	Unselected	Agree	Uncertainty	Uncertainty	Agree	Agree	Agree	Uncertainty	Agree	Uncertainty	Uncertainty	Uncertainty	Agree	Uncertainty	Uncertainty	Agree	Agree	Agree	Agree	Uncertainty	Agree	Uncertainty	Agree	Agree	Agree	Agree	Agree	Agree	Agree	Uncertainty	Agree	Agree	Agree	Agree
501	Chongqing City	Female	19	Undergraduate lot	No	4	Yes	Unselected	Selected	Unselected	Unselected	Selected	Unselected	Selected	Selected	Unselected	Agree	Uncertainty	Agree	Totally consent	Uncertainty	Totally consent	Uncertainty	Totally consent	Agree	Disagree	Disagree	Uncertainty	Disagree	Strongly disagree	Strongly disagree	Strongly disagree	Uncertainty	Agree	Strongly disagree	Uncertainty	Strongly disagree	Strongly disagree	Agree	Agree	Uncertainty	Totally consent	Agree	Agree	Agree	Agree	Agree	Agree	Agree
502	Chongqing City	Female	18	Undergraduate lot	No	5	Yes	Unselected	Selected	Unselected	Unselected	Unselected	Unselected	Unselected	Unselected	Unselected	Agree	Agree	Agree	Agree	Totally consent	Totally consent	Uncertainty	Totally consent	Uncertainty	Disagree	Agree	Disagree	Totally consent	Disagree	Disagree	Agree	Agree	Agree	Disagree	Uncertainty	Disagree	Disagree	Agree	Agree	Agree	Totally consent	Agree	Agree	Totally consent	Totally consent	Totally consent	Totally consent	Totally consent
503	Chongqing City	Female	18	Undergraduate batch	No	4	Yes	Selected	Selected	Unselected	Unselected	Selected	Selected	Unselected	Selected	Unselected	Totally consent	Totally consent	Totally consent	Totally consent	Totally consent	Totally consent	Totally consent	Agree	Uncertainty	Uncertainty	Uncertainty	Agree	Uncertainty	Disagree	Uncertainty	Uncertainty	Agree	Agree	Agree	Uncertainty	Agree	Uncertainty	Uncertainty	Agree	Agree	Agree	Agree	Agree	Agree	Agree	Totally consent	Totally consent	Agree
504	Chongqing City	Female	18	Undergraduate lot	No	5	Yes	Unselected	Selected	Unselected	Unselected	Unselected	Unselected	Unselected	Unselected	Unselected	Agree	Disagree	Uncertainty	Agree	Uncertainty	Agree	Uncertainty	Agree	Uncertainty	Agree	Uncertainty	Agree	Uncertainty	Uncertainty	Uncertainty	Agree	Agree	Agree	Uncertainty	Uncertainty	Agree	Uncertainty	Agree	Uncertainty	Agree	Agree	Agree	Agree	Agree	Agree	Agree	Agree	Totally consent
505	Chongqing City	Female	19	Undergraduate lot	No	2	Yes	Selected	Selected	Unselected	Unselected	Selected	Unselected	Unselected	Selected	Unselected	Disagree	Uncertainty	Agree	Totally consent	Totally consent	Totally consent	Uncertainty	Totally consent	Totally consent	Agree	Disagree	Totally consent	Strongly disagree	Strongly disagree	Agree	Agree	Totally consent	Totally consent	Agree	Agree	Uncertainty	Uncertainty	Uncertainty	Totally consent	Totally consent	Totally consent	Totally consent	Totally consent	Totally consent	Totally consent	Totally consent	Totally consent	Totally consent
506	Chongqing City	Female	18	Undergraduate batch	No	1	Yes	Unselected	Unselected	Unselected	Unselected	Selected	Unselected	Unselected	Selected	Unselected	Agree	Uncertainty	Totally consent	Uncertainty	Agree	Disagree	Disagree	Agree	Disagree	Disagree	Uncertainty	Disagree	Strongly disagree	Strongly disagree	Totally consent	Strongly disagree	Strongly disagree	Disagree	Totally consent	Disagree	Uncertainty	Disagree	Disagree	Totally consent	Strongly disagree	Strongly disagree	Totally consent	Totally consent	Agree	Agree	Disagree	Agree	Totally consent
507	Chongqing City	Male	19	Undergraduate lot	No	6	Yes	Unselected	Unselected	Unselected	Unselected	Unselected	Unselected	Selected	Unselected	Unselected	Totally consent	Totally consent	Totally consent	Totally consent	Totally consent	Totally consent	Totally consent	Totally consent	Totally consent	Totally consent	Totally consent	Totally consent	Totally consent	Totally consent	Totally consent	Totally consent	Totally consent	Totally consent	Totally consent	Totally consent	Totally consent	Totally consent	Totally consent	Totally consent	Totally consent	Totally consent	Totally consent	Totally consent	Totally consent	Totally consent	Totally consent	Totally consent	Totally consent
508	Chongqing City	Female	18	Undergraduate lot	No	4	Yes	Selected	Selected	Selected	Selected	Selected	Unselected	Selected	Selected	Unselected	Agree	Uncertainty	Agree	Agree	Agree	Agree	Agree	Agree	Agree	Disagree	Agree	Uncertainty	Agree	Disagree	Agree	Uncertainty	Uncertainty	Agree	Uncertainty	Agree	Uncertainty	Uncertainty	Agree	Uncertainty	Agree	Agree	Agree	Totally consent	Agree	Agree	Agree	Agree	Totally consent
509	Chongqing City	Female	19	Undergraduate batch	No	4	No	Not included	Not included	Not included	Not included	Not included	Not included	Not included	Not included	Not included	Agree	Uncertainty	Agree	Uncertainty	Agree	Uncertainty	Uncertainty	Agree	Uncertainty	Agree	Disagree	Agree	Uncertainty	Disagree	Uncertainty	Uncertainty	Uncertainty	Agree	Uncertainty	Agree	Uncertainty	Uncertainty	Agree	Uncertainty	Uncertainty	Agree	Agree	Agree	Agree	Agree	Uncertainty	Agree	Agree
510	Chongqing City	Female	18	Undergraduate lot	Yes	2	Yes	Unselected	Selected	Selected	Unselected	Selected	Unselected	Unselected	Selected	Unselected	Agree	Uncertainty	Uncertainty	Agree	Agree	Agree	Agree	Totally consent	Totally consent	Agree	Agree	Totally consent	Disagree	Disagree	Agree	Totally consent	Totally consent	Agree	Totally consent	Totally consent	Uncertainty	Uncertainty	Totally consent	Totally consent	Totally consent	Totally consent	Totally consent	Totally consent	Totally consent	Totally consent	Totally consent	Totally consent	Totally consent
511	Chongqing City	Female	18	Undergraduate batch	No	4	Yes	Unselected	Selected	Unselected	Unselected	Unselected	Unselected	Unselected	Unselected	Unselected	Agree	Uncertainty	Disagree	Agree	Uncertainty	Totally consent	Disagree	Totally consent	Disagree	Agree	Disagree	Strongly disagree	Disagree	Strongly disagree	Disagree	Agree	Agree	Agree	Disagree	Agree	Strongly disagree	Strongly disagree	Uncertainty	Disagree	Totally consent	Totally consent	Totally consent	Totally consent	Totally consent	Totally consent	Totally consent	Totally consent	Totally consent
512	Chongqing City	Female	18	Undergraduate second batch	No	2	Yes	Unselected	Selected	Selected	Selected	Selected	Unselected	Selected	Unselected	Unselected	Agree	Disagree	Disagree	Agree	Agree	Agree	Agree	Agree	Uncertainty	Disagree	Disagree	Disagree	Disagree	Agree	Agree	Disagree	Agree	Agree	Disagree	Agree	Disagree	Disagree	Disagree	Uncertainty	Totally consent	Totally consent	Totally consent	Totally consent	Totally consent	Totally consent	Totally consent	Totally consent	Totally consent
513	Chongqing City	Female	17	Undergraduate batch	No	4	Yes	Unselected	Selected	Unselected	Unselected	Selected	Unselected	Selected	Selected	Unselected	Agree	Agree	Agree	Agree	Agree	Agree	Agree	Agree	Agree	Agree	Agree	Uncertainty	Uncertainty	Agree	Uncertainty	Agree	Agree	Agree	Agree	Agree	Agree	Agree	Agree	Agree	Uncertainty	Totally consent	Agree	Agree	Agree	Agree	Agree	Agree	Agree
514	Chongqing City	Female	19	Undergraduate batch	No	1	No	Not included	Not included	Not included	Not included	Not included	Not included	Not included	Not included	Not included	Agree	Disagree	Disagree	Agree	Uncertainty	Disagree	Uncertainty	Uncertainty	Agree	Disagree	Disagree	Disagree	Disagree	Disagree	Uncertainty	Disagree	Disagree	Disagree	Disagree	Uncertainty	Uncertainty	Disagree	Agree	Agree	Uncertainty	Uncertainty	Totally consent	Totally consent	Totally consent	Totally consent	Totally consent	Totally consent	Totally consent
515	Chongqing City	Female	18	Undergraduate batch	Yes	6	No	Not included	Not included	Not included	Not included	Not included	Not included	Not included	Not included	Not included	Agree	Strongly disagree	Agree	Totally consent	Disagree	Totally consent	Disagree	Totally consent	Disagree	Agree	Strongly disagree	Disagree	Agree	Strongly disagree	Uncertainty	Uncertainty	Uncertainty	Uncertainty	Uncertainty	Uncertainty	Uncertainty	Uncertainty	Agree	Uncertainty	Uncertainty	Agree	Totally consent	Totally consent	Totally consent	Totally consent	Totally consent	Totally consent	Totally consent
516	Chongqing City	Male	18	Undergraduate lot	No	4	Yes	Unselected	Selected	Selected	Unselected	Selected	Unselected	Unselected	Unselected	Unselected	Agree	Agree	Agree	Agree	Agree	Agree	Agree	Agree	Agree	Agree	Agree	Uncertainty	Agree	Agree	Uncertainty	Agree	Agree	Agree	Agree	Agree	Agree	Uncertainty	Agree	Agree	Agree	Agree	Agree	Agree	Agree	Agree	Agree	Agree	Totally consent
517	Chongqing City	Female	18	Undergraduate batch	No	1	Yes	Unselected	Unselected	Unselected	Unselected	Selected	Unselected	Unselected	Unselected	Unselected	Agree	Agree	Agree	Agree	Agree	Agree	Agree	Agree	Agree	Agree	Agree	Agree	Agree	Agree	Agree	Agree	Agree	Agree	Agree	Agree	Agree	Agree	Agree	Agree	Agree	Agree	Agree	Agree	Agree	Agree	Agree	Agree	Agree
518	Chongqing City	Female	19	Undergraduate batch	Yes	4	Yes	Unselected	Selected	Unselected	Selected	Selected	Unselected	Selected	Selected	Unselected	Agree	Uncertainty	Agree	Totally consent	Agree	Totally consent	Uncertainty	Totally consent	Totally consent	Agree	Uncertainty	Totally consent	Agree	Disagree	Agree	Totally consent	Totally consent	Totally consent	Agree	Agree	Agree	Agree	Totally consent	Totally consent	Totally consent	Totally consent	Totally consent	Totally consent	Totally consent	Totally consent	Totally consent	Totally consent	Totally consent
519	Chongqing City	Female	18	Undergraduate lot	No	5	Yes	Unselected	Selected	Unselected	Selected	Unselected	Unselected	Unselected	Selected	Unselected	Agree	Uncertainty	Agree	Agree	Agree	Agree	Disagree	Uncertainty	Disagree	Agree	Uncertainty	Disagree	Agree	Uncertainty	Agree	Agree	Agree	Agree	Uncertainty	Agree	Agree	Disagree	Uncertainty	Agree	Agree	Agree	Agree	Agree	Agree	Agree	Agree	Agree	Agree
520	Chongqing City	Male	18	Undergraduate batch	No	4	Yes	Unselected	Selected	Unselected	Unselected	Selected	Unselected	Unselected	Selected	Unselected	Uncertainty	Agree	Agree	Agree	Agree	Agree	Agree	Agree	Agree	Agree	Uncertainty	Uncertainty	Uncertainty	Uncertainty	Disagree	Uncertainty	Uncertainty	Uncertainty	Uncertainty	Agree	Uncertainty	Uncertainty	Agree	Agree	Agree	Agree	Agree	Agree	Agree	Agree	Agree	Agree	Agree
521	Chongqing City	Female	19	Others	No	5	Yes	Selected	Selected	Selected	Selected	Selected	Selected	Selected	Selected	Unselected	Agree	Uncertainty	Uncertainty	Agree	Agree	Totally consent	Agree	Totally consent	Uncertainty	Agree	Uncertainty	Agree	Uncertainty	Uncertainty	Uncertainty	Uncertainty	Uncertainty	Uncertainty	Disagree	Disagree	Agree	Disagree	Agree	Agree	Totally consent	Totally consent	Totally consent	Totally consent	Totally consent	Totally consent	Totally consent	Totally consent	Totally consent
522	Chongqing City	Male	18	Undergraduate batch	No	4	Yes	Unselected	Selected	Unselected	Unselected	Unselected	Unselected	Unselected	Unselected	Unselected	Agree	Uncertainty	Agree	Agree	Agree	Agree	Uncertainty	Agree	Uncertainty	Agree	Uncertainty	Uncertainty	Uncertainty	Uncertainty	Agree	Agree	Agree	Agree	Disagree	Uncertainty	Uncertainty	Uncertainty	Disagree	Uncertainty	Totally consent	Totally consent	Totally consent	Totally consent	Totally consent	Totally consent	Totally consent	Totally consent	Totally consent
523	Chongqing City	Male	17	Undergraduate lot	No	4	Yes	Unselected	Unselected	Unselected	Unselected	Selected	Selected	Selected	Unselected	Unselected	Totally consent	Totally consent	Totally consent	Totally consent	Totally consent	Totally consent	Totally consent	Totally consent	Totally consent	Totally consent	Strongly disagree	Agree	Strongly disagree	Strongly disagree	Uncertainty	Uncertainty	Uncertainty	Uncertainty	Uncertainty	Uncertainty	Uncertainty	Uncertainty	Uncertainty	Uncertainty	Totally consent	Totally consent	Totally consent	Totally consent	Totally consent	Totally consent	Totally consent	Totally consent	Totally consent
524	Chongqing City	Male	18	Undergraduate lot	No	4	Yes	Unselected	Selected	Unselected	Unselected	Selected	Unselected	Selected	Unselected	Unselected	Agree	Uncertainty	Agree	Agree	Agree	Agree	Agree	Totally consent	Agree	Disagree	Agree	Uncertainty	Agree	Strongly disagree	Totally consent	Uncertainty	Agree	Agree	Uncertainty	Totally consent	Agree	Totally consent	Totally consent	Totally consent	Agree	Agree	Totally consent	Totally consent	Agree	Agree	Agree	Agree	Agree
525	Chongqing City	Female	18	Undergraduate batch	No	3	Yes	Unselected	Selected	Unselected	Selected	Selected	Unselected	Selected	Selected	Unselected	Agree	Agree	Agree	Agree	Agree	Agree	Agree	Agree	Agree	Uncertainty	Uncertainty	Uncertainty	Uncertainty	Strongly disagree	Agree	Agree	Agree	Agree	Agree	Agree	Uncertainty	Uncertainty	Agree	Agree	Agree	Agree	Agree	Agree	Agree	Agree	Agree	Agree	Agree
526	Chongqing City	Female	18	Undergraduate lot	No	4	Yes	Unselected	Selected	Unselected	Unselected	Unselected	Unselected	Unselected	Unselected	Unselected	Agree	Uncertainty	Uncertainty	Totally consent	Uncertainty	Agree	Disagree	Totally consent	Uncertainty	Uncertainty	Uncertainty	Uncertainty	Disagree	Agree	Uncertainty	Uncertainty	Uncertainty	Uncertainty	Uncertainty	Uncertainty	Uncertainty	Uncertainty	Uncertainty	Uncertainty	Uncertainty	Totally consent	Totally consent	Totally consent	Agree	Agree	Agree	Totally consent	Totally consent
527	Chongqing City	Male	18	Undergraduate lot	Yes	4	Yes	Unselected	Selected	Unselected	Unselected	Unselected	Unselected	Selected	Selected	Unselected	Totally consent	Agree	Totally consent	Totally consent	Totally consent	Totally consent	Totally consent	Uncertainty	Agree	Uncertainty	Agree	Disagree	Disagree	Strongly disagree	Uncertainty	Totally consent	Agree	Totally consent	Uncertainty	Totally consent	Disagree	Disagree	Totally consent	Agree	Totally consent	Totally consent	Totally consent	Totally consent	Totally consent	Totally consent	Totally consent	Totally consent	Agree
528	Chongqing City	Male	18	Undergraduate batch	No	2	Yes	Unselected	Selected	Unselected	Unselected	Unselected	Unselected	Unselected	Unselected	Unselected	Totally consent	Agree	Agree	Totally consent	Totally consent	Totally consent	Agree	Agree	Uncertainty	Uncertainty	Uncertainty	Disagree	Disagree	Disagree	Disagree	Agree	Totally consent	Totally consent	Uncertainty	Uncertainty	Disagree	Disagree	Agree	Agree	Totally consent	Totally consent	Totally consent	Totally consent	Totally consent	Agree	Totally consent	Totally consent	Agree
529	Chongqing City	Male	20	Undergraduate lot	No	4	Yes	Unselected	Selected	Unselected	Unselected	Unselected	Unselected	Unselected	Unselected	Unselected	Agree	Agree	Agree	Agree	Agree	Agree	Agree	Agree	Agree	Agree	Agree	Agree	Agree	Agree	Agree	Agree	Agree	Agree	Agree	Agree	Agree	Agree	Agree	Agree	Agree	Agree	Agree	Agree	Agree	Agree	Agree	Agree	Agree
530	Chongqing City	Female	18	Undergraduate lot	No	5	Yes	Selected	Selected	Unselected	Selected	Selected	Unselected	Unselected	Selected	Unselected	Uncertainty	Disagree	Disagree	Agree	Agree	Agree	Uncertainty	Totally consent	Uncertainty	Agree	Uncertainty	Uncertainty	Uncertainty	Disagree	Strongly disagree	Agree	Agree	Agree	Disagree	Agree	Disagree	Strongly disagree	Agree	Agree	Agree	Agree	Totally consent	Totally consent	Agree	Totally consent	Agree	Totally consent	Totally consent
531	Chongqing City	Female	18	Undergraduate batch	Yes	1	Yes	Unselected	Unselected	Unselected	Unselected	Selected	Unselected	Unselected	Selected	Unselected	Uncertainty	Uncertainty	Uncertainty	Agree	Agree	Uncertainty	Uncertainty	Agree	Agree	Disagree	Agree	Agree	Agree	Disagree	Agree	Disagree	Disagree	Disagree	Agree	Agree	Uncertainty	Agree	Agree	Agree	Uncertainty	Uncertainty	Agree	Agree	Agree	Agree	Agree	Agree	Agree
532	Chongqing City	Male	18	Undergraduate lot	No	6	Yes	Unselected	Unselected	Selected	Unselected	Selected	Unselected	Unselected	Unselected	Unselected	Totally consent	Totally consent	Totally consent	Totally consent	Totally consent	Totally consent	Totally consent	Totally consent	Totally consent	Totally consent	Totally consent	Totally consent	Totally consent	Totally consent	Totally consent	Totally consent	Totally consent	Totally consent	Totally consent	Totally consent	Totally consent	Totally consent	Totally consent	Totally consent	Totally consent	Totally consent	Totally consent	Totally consent	Totally consent	Totally consent	Totally consent	Totally consent	Totally consent
533	Chongqing City	Male	19	Undergraduate lot	No	6	Yes	Selected	Unselected	Unselected	Unselected	Selected	Selected	Unselected	Unselected	Unselected	Agree	Uncertainty	Agree	Agree	Agree	Agree	Uncertainty	Totally consent	Totally consent	Totally consent	Disagree	Totally consent	Strongly disagree	Strongly disagree	Totally consent	Totally consent	Totally consent	Totally consent	Totally consent	Totally consent	Totally consent	Totally consent	Totally consent	Totally consent	Totally consent	Totally consent	Totally consent	Totally consent	Totally consent	Totally consent	Totally consent	Totally consent	Totally consent
534	Chongqing City	Female	18	Undergraduate batch	No	5	Yes	Selected	Selected	Selected	Selected	Selected	Selected	Unselected	Unselected	Unselected	Agree	Uncertainty	Agree	Agree	Agree	Agree	Agree	Uncertainty	Uncertainty	Uncertainty	Uncertainty	Uncertainty	Uncertainty	Strongly disagree	Agree	Agree	Agree	Agree	Agree	Agree	Agree	Agree	Agree	Agree	Agree	Agree	Agree	Agree	Agree	Agree	Agree	Agree	Agree
535	Chongqing City	Male	18	Others	No	6	Yes	Selected	Unselected	Unselected	Unselected	Unselected	Unselected	Unselected	Unselected	Unselected	Agree	Agree	Agree	Agree	Agree	Agree	Agree	Agree	Agree	Agree	Agree	Agree	Agree	Agree	Agree	Agree	Agree	Agree	Agree	Agree	Agree	Agree	Agree	Agree	Agree	Agree	Agree	Agree	Agree	Agree	Agree	Agree	Agree
[truncated: 51 more columns]
